# Supplementary material for: Presence of Roe Deer Affects the Occurrence of Anaplasma phagocytophilum Ecotypes in Questing Ixodes ricinus in Different Habitat Types of Central Europe
Source: Int J Environ Res Public Health. 2019 Nov 27;16(23):4725. doi: 10.3390/ijerph16234725 (PMC6926711; doi:10.3390/ijerph16234725)
Supplement: Supplementary file 1 [file ijerph-16-04725-s001.zip]

Archive with 1 entries (1 files):
- ijerph-641354-SI.xlsx
