# Supplementary material for: Presence of Roe Deer Affects the Occurrence of Anaplasma phagocytophilum Ecotypes in Questing Ixodes ricinus in Different Habitat Types of Central Europe
Source: Int J Environ Res Public Health. 2019 Nov 27;16(23):4725. doi: 10.3390/ijerph16234725 (PMC6926711; doi:10.3390/ijerph16234725)
Supplement: Supplementary file 1 [file ijerph-16-04725-s001.zip › ijerph-641354-SI.xlsx]

## Sheet: List
Table 1S. List of analysed I. ricinus ticks for 16S rRNA and GroEl genetic variants, including tick developmental stage (N - nymph, F - female, M - male), country of origin, area/site, type of habitat, sampling date, indication of presence/absence of roe deer, and the analysed GroEL and 16S rRNA sequences. 16S variant - designation according to Schorn et al. (2011), Silaghi et al. (2011) and Over…
a, b)
Stage	Country	Area/ Site	Type of habitat	Roe deer	GroEL	MSP2	16S variant	Sampling date	16S-Ecotype	GroEL-Ecotype	GroEL sequence	16S sequence
N	Slovakia	Bratislava	Urban/ suburban	present	-	+	X	3.5.2011	2			ATGAAGAATAATTAGTGGCAGACGGGTGAGTAATGCATAGGAATCTACCTAGTAGTATGGGATAGCCACTAGAAATGGTGGGTAATACTGTATAATCCCTGCGGGGGAAAGATTTATCGCTATTAGATGAGCCTATGTTAGATTAGCTAGTTGGTAGGGTAAAGGCCTACCAAGGCGATGATCTATAGCTGGTCTGAGAGGATGATCAGCCACACTGGAACTGAGATACGGTCCAGACTCCTACGGGAGGCAGCAGTGGGGAATATTGGACAATGGGCGCAAGCCTGATCCAGCTATGCCGCGTGAGTGAGGAAGGCCTTAGGGTTGTAAAACTCTTTCAGTAGGGAAGATAATGACGGTACCTACAGAAGAAGTCCCGGCAAACTCCGTGCCAGCAGC…
N	Slovakia	Bratislava - SAS Campus	Urban/ suburban	present	+	+	Y	3.5.2011	II	II	GCGGATATCTTTCGCCTTACTTTGTTACAAATGCTGAAAAAATGCTGGTGGAATTTGAAAATCCATACATATTCCTTACTGAAAAGAAGATTAATCTTGTACAAAGCATTTTACCAATATTAGAAAACGTTGCGAGAGCTGGTAGACCATTGCTTATCATAGCTGAAGATGTTGAAGGTGAAGCTCTGAGCACGCTTGTACTCAATAAGCTCCGTGGTGGGCTTCAAGTTGCTGCTGTAAAGGCGCCTGGTTTCGGTGACAGAAGAAAAGACATGCTAGGCGATATTGCCGTAATAGTAGGCGCTAAGTATGTAGTAAATGACGAGCTTGCTGTTAAGATGGAAGATATCGCTCTAAGCGATCTTGGTACTGCTAAGAGCGTGCGCATCACAAAAGACG…	ATGAAGAATAGTTAGTGGCAGACGGGTGAGTAATGCATAGGAATCTACCTAGTAGTATGGGATAGCCACTAGAAATGGTGGGTAATACTGTATAATCCCTGCGGGGGAAAGATTTATCGCTATTAGATGAGCCTATGTTAGATTAGCTAGTTGGTAGGGTAAAGGCCTACCAAGGCGATGATCTATAGCTGGTCTGAGAGGATGATCAGCCACACTGGAACTGAGATACGGTCCAGACTCCTACGGGAGGCAGCAGTGGGGAATATTGGACAATGGGCGCAAGCCTGATCCAGCTATGCCGCGTGAGTGAGGAAGGCCTTAGGGTTGTAAAACTCTTTCAGTAGGGAAGATAATGACGGTACCTACAGAAGAAGTCCCGGCAAACTCCGTGCCAGCAGC…
N	Slovakia	Bratislava - SAS Campus	Urban/ suburban	present	+	+	X	3.5.2011	II	II	GGATATCTTTCGCCTTACTTTGTTACAAATGCTGAAAAAATGCTGGTGGAATTTGAAAATCCATACATATTCCTTACTGAAAAGAAGATTAATCTTGTACAAAGCATTCTACCAATATTAGAAAACGTTGCGAGGGCTGGTAGACCATTGCTTATCATAGCTGAAGATGTTGAAGGTGAAGCTCTGAGCACGCTTGTACTCAATAAGCTCCGTGGTGGGCTTCAAGTTGCTGCTGTAAAGGCGCCTGGTTTCGGTGACAGAAGAAAAGACATGCTAGGCGATATTGCCGTAATAGTAGGCGCTAAGTATGTAGTAAATGACGAGCTTGCTGTTAAGATGGAAGATATCGCTCTAAGCGATCTTGGTACTGCTAAGAGCGTGCGCATCACAAAAGACGCA…	ATGAAGAATAATTAGTGGCAGACGGGTGAGTAATGCATAGGAATCTACCTAGTAGTATGGGATAGCCACTAGAAATGGTGGGTAATACTGTATAATCCCTGCGGGGGAAAGATTTATCGCTATTAGATGAGCCTATGTTAGATTAGCTAGTTGGTAGGGTAAAGGCCTACCAAGGCGATGATCTATAGCTGGTCTGAGAGGATGATCAGCCACACTGGAACTGAGATACGGTCCAGACTCCTACGGGAGGCAGCAGTGGGGAATATTGGACAATGGGCGCAAGCCTGATCCAGCTATGCCGCGTGAGTGAGGAAGGCCTTAGGGTTGTAAAACTCTTTCAGTAGGGAAGATAATGACGGTACCTACAGAAGAAGTCCCGGCAAACTCCGTGCCAGCAGC…
N	Slovakia	Bratislava - Železná studienka	Urban/ suburban	present	+	+	X	20.5.2011	II	II	GGATATCTTTCGCCTTACTTTGTTACAAATGCTGAAAAAATGCTGGTGGAATTTGAAAATCCATACATATTCCTTACTGAAAAGAAGATTAATCTTGTACAAAGCATTYTACCAATATTAGAAAACGTTGCGAGAGCTGGTAGACCATTGCTTATCATAGCTGAAGATGTTGAAGGTGAAGCTCTGAGCACGCTTGTACTCAATAAGCTCCGTGGTGGGCTTCAAGTTGCTGCTGTAAAGGCGCCTGGTTTCGGTGACAGAAGAAAAGACATGCTAGGCGATATTGCCGTAATAGTAGGCGCTAAGTATGTAGTAAATGACGAGCTTGCTGTTAAGATGGAAGATATCGCTCTAAGCGATCTTGGTACTGCTAAGAGCGTGCGCATCACAAAAGACGCA…	ATGAAGAATAATTAGTGGCAGACGGGTGAGTAATGCATAGGAATCTACCTAGTAGTATGGGATAGCCACTAGAAATGGTGGGTAATACTGTATAATCCCTGCGGGGGAAAGATTTATCGCTATTAGATGAGCCTATGTTAGATTAGCTAGTTGGTAGGGTAAAGGCCTACCAAGGCGATGATCTATAGCTGGTCTGAGAGGATGATCAGCCACACTGGAACTGAGATACGGTCCAGACTCCTACGGGAGGCAGCAGTGGGGAATATTGGACAATGGGCGCAAGCCTGATCCAGCTATGCCGCGTGAGTGAGGAAGGCCTTAGGGTTGTAAAACTCTTTCAGTAGGGAAGATAATGACGGTACCTACAGAAGAAGTCCCGGCAAACTCCGTGCCAGCAGC…
N	Slovakia	Bratislava - SAS Campus	Urban/ suburban	present	+	+	X	19.4.2012	II	II	GGATATCTTTCGCCTTACTTTGTTACAAATGCTGAAAAAATGCTGGTGGAATTTGAAAATCCATACATATTCCTTACTGAAAAGAAGATTAATCTTGTACAAAGCATTTTACCAATATTAGAAAACGTTGCGAGAGCTGGTAGACCATTGCTTATCATAGCTGAAGATGTTGAAGGTGAAGCTCTGAGCACGCTTGTACTCAATAAGCTCCGTGGTGGGCTTCAAGTTGCTGCTGTAAAGGCGCCTGGTTTCGGTGACAGAAGAAAAGACATGCTAGGCGATATTGCCGTAATAGTAGGCGCTAAGTATGTAGTAAATGACGAGCTTGCTGTTAAGATGGAAGATATCGCTCTAAGCGATCTTGGTACTGCTAAGAGCGTGCGCATCACAAAAGACGCA…	ATGAAGAATAATTAGTGGCAGACGGGTGAGTAATGCATAGGAATCTACCTAGTAGTATGGGATAGCCACTAGAAATGGTGGGTAATACTGTATAATCCCTGCGGGGGAAAGATTTATCGCTATTAGATGAGCCTATGTTAGATTAGCTAGTTGGTAGGGTAAAGGCCTACCAAGGCGATGATCTATAGCTGGTCTGAGAGGATGATCAGCCACACTGGAACTGAGATACGGTCCAGACTCCTACGGGAGGCAGCAGTGGGGAATATTGGACAATGGGCGCAAGCCTGATCCAGCTATGCCGCGTGAGTGAGGAAGGCCTTAGGGTTGTAAAACTCTTTCAGTAGGGAAGATAATGACGGTACCTACAGAAGAAGTCCCGGCAAACTCCGTGCCAGCAGC…
N	Slovakia	Bratislava - SAS Campus	Urban/ suburban	present	+	+	V	19.4.2012	II	II	GGATATCTTTCGCCTTACTTTGTTACAAATGCTGAAAAAATGCTGGTGGAATTTGAAAATCCATACATATTCCTTACTGAAAAGAAGATTAATCTTGTACAAAGCATTTTACCAATATTAGAAAACGTTGCGAGAGCTGGTAGACCATTGCTTATCATAGCTGAAGATGTTGAAGGTGAAGCTCTGAGCACGCTTGTACTCAATAAGCTCCGTGGTGGGCTTCAAGTTGCTGCTGTAAAGGCGCCTGGTTTCGGTGACAGAAGAAAAGACATGCTAGGCGATATTGCCGTAATAGTAGGCGCTAAGTATGTAGTAAATGACGAGCTTGCTGTTAAGATGGAAGATATCGCTCTAAGCGATCTTGGTACTGCTAAGAGCGTGCGCATCACAAAAGACGCA…	ATAAAGGATAATTAGTGGCAGACGGGTGAGTAATGCATAGGAATCTACCTAGTAGTATGGGATAGCCACTAGAAATGGTGGGTAATACTGTATAATCCCTGCGGGGGAAAGATTTATCGCTATTAGATGAGCCTATGTTAGATTAGCTAGTTGGTAGGGTAAAGGCCTACCAAGGCGATGATCTATAGCTGGTCTGAGAGGATGATCAGCCACACTGGAACTGAGATACGGTCCAGACTCCTACGGGAGGCAGCAGTGGGGAATATTGGACAATGGGCGCAAGCCTGATCCAGCTATGCCGCGTGAGTGAGGAAGGCCTTAGGGTTGTAAAACTCTTTCAGTAGGGAAGATAATGACGGTACCTACAGAAGAAGTCCCGGCAAACTCCGTGCCAGCAGC…
N	Slovakia	Bratislava - SAS Campus	Urban/ suburban	present	+	+	V	25.5.2012	II	II	GGATATCTTTCGCCTTACTTTGTTACAAATGCTGAAAAAATGCTGGTGGAATTTGAAAATCCATACATATTCCTTACTGAAAAGAAGATTAATCTTGTACAAAGCATTCTACCAATATTAGAAAACGTTGCGAGAGCTGGTAGACCATTGCTTATCATAGCTGAAGATGTTGAAGGTGAAGCTCTGAGCACGCTTGTACTCAATAAGCTCCGTGGTGGGCTTCAAGTTGCTGCTGTAAAGGCGCCTGGTTTCGGTGACAGAAGAAAAGACATGCTAGGCGATATTGCCGTAATAGTAGGCGCTAAGTATGTAGTAAATGACGAGCTTGCTGTTAAGATGGAAGATATCGCTCTAAGCGATCTTGGTACTGCTAAGAGCGTGCGCATCACAAAAGACGCA…	ATAAAGGATAATTAGTGGCAGACGGGTGAGTAATGCATAGGAATCTACCTAGTAGTATGGGATAGCCACTAGAAATGGTGGGTAATACTGTATAATCCCTGCGGGGGAAAGATTTATCGCTATTAGATGAGCCTATGTTAGATTAGCTAGTTGGTAGGGTAAAGGCCTACCAAGGCGATGATCTATAGCTGGTCTGAGAGGATGATCAGCCACACTGGAACTGAGATACGGTCCAGACTCCTACGGGAGGCAGCAGTGGGGAATATTGGACAATGGGCGCAAGCCTGATCCAGCTATGCCGCGTGAGTGAGGAAGGCCTTAGGGTTGTAAAACTCTTTCAGTAGGGAAGATAATGACGGTACCTACAGAAGAAGTCCCGGCAAACTCCGTGCCAGCAGC…
N	Slovakia	Bratislava - Železná studienka	Urban/ suburban	present	+	+	I	4.5.2011	II	I	GGATATCTTTCGCCTTACTTTGTTACAAATGCTGAAAAAATGCTGGTGGAATTTGAAAATCCATACATATTCCTTACTGAAAAGAAGATTAATCTTGTACAAAGCATTCTACCAATCTTAGAAAACGTTGCACGGTCTGGAAGACCATTGCTCATCATAGCTGAAGACGTTGAAGGTGAAGCTCTGAGCACGCTTGTACTCAATAAGCTCCGTGGTGGCCTTCAAGTTGCTGCTGTAAAGGCGCCTGGTTTCGGTGACAGAAGAAAAGACATGCTTGGCGATATTGCTGTAATAGTAGGTGCTAAGTATGTAGTAAATGACGAGCTTGCTGTTAAGATGGAAGATATCGCTCTAAGCGATTTGGGTACTGCTAAGAGCGTACGCATCACAAAAGACGCA…	ATGAAGAATAATTAGTGGCAGACGGGTGAGTAATGCATAGGAATCTACCTAGTAGTATGGGATAGCCACTAGAAATGGTGGGTAATACTGTATAATCCCTGAGGGGGAAAGATTTATCGCTATTAGATGAGCCTATGTTAGATTAGCTAGTTGGTAGGGTAAAGGCCTACCAAGGCGATGATCTATAGCTGGTCTGAGAGGATGATCAGCCACACTGGAACTGAGATACGGTCCAGACTCCTACGGGAGGCAGCAGTGGGGAATATTGGACAATGGGCGCAAGCCTGATCCAGCTATGCCGCGTGAGTGAGGAAGGCCTTAGGGTTGTAAAACTCTTTCAGTAGGGAAGATAATGACGGTACCTACAGAAGAAGTCCCGGCAAACTCCGTGCCAGCAGC…
N	Slovakia	Bratislava - Železná studienka	Urban/ suburban	present	+	+	I	4.5.2011	II	II	GGATATCTTTCGCCTTACTTTGTTACAAATGCTGAAAAAATGCTGGTGGAATTTGAAAATCCATACATATTCCTTACTGAAAAGAAGATTAATCTTGTACAAAGCATTTTACCAATATTAGAAAACGTTGCGAGAGCTGGTAGACCATTGCTTATCATAGCTGAAGATGTTGAAGGTGAAGCTCTGAGCACGCTTGTACTCAATAAGCTCCGTGGTGGGCTTCAAGTTGCTGCTGTAAAGGCGCCTGGTTTCGGTGACAGAAGAAAAGACATGCTAGGCGATATTGCCGTAATAGTAGGCGCTAAGTATGTAGTAAATGACGAGCTTGCTGTTAAGATGGAAGATATCGCTCTAAGCGATCTTGGTACTGCTAAGAGCGTGCGCATCACAAAAGACGCA…	ATGAAGAATAATTAGTGGCAGACGGGTGAGTAATGCATAGGAATCTACCTAGTAGTATGGGATAGCCACTAGAAATGGTGGGTAATACTGTATAATCCCTGAGGGGGAAAGATTTATCGCTATTAGATGAGCCTATGTTAGATTAGCTAGTTGGTAGGGTAAAGGCCTACCAAGGCGATGATCTATAGCTGGTCTGAGAGGATGATCAGCCACACTGGAACTGAGATACGGTCCAGACTCCTACGGGAGGCAGCAGTGGGGAATATTGGACAATGGGCGCAAGCCTGATCCAGCTATGCCGCGTGAGTGAGGAAGGCCTTAGGGTTGTAAAACTCTTTCAGTAGGGAAGATAATGACGGTACCTACAGAAGAAGTCCCGGCAAACTCCGTGCCAGCAGC…
N	Slovakia	Bratislava - Železná studienka	Urban/ suburban	present	+	+	X	4.5.2011	II	II	GGATATCTTTCGCCTTACTTTGTTACAAATGCTGAAAAAATGCTGGTGGAATTTGAAAATCCATACATATTCCTTACTGAAAAGAAGATTAATCTTGTACAAAGCATTTTACCAATATTAGAAAACGTTGCGAGAGCTGGTAGACCATTGCTTATCATAGCTGAAGATGTTGAAGGTGAAGCTCTGAGCACGCTTGTACTCAATAAGCTCCGTGGTGGGCTTCAAGTTGCTGCTGTAAAGGCGCCTGGTTTCGGTGACAGAAGAAAAGACATGCTAGGCGATATTGCCGTAATAGTAGGCGCTAAGTATGTAGTAAATGACGAGCTTGCTGTTAAGATGGAAGATATCGCTCTAAGCGATCTTGGTACTGCTAAGAGCGTGCGCATCACAAAAGACGCA…	ATGAAGAATAATTAGTGGCAGACGGGTGAGTAATGCATAGGAATCTACCTAGTAGTATGGGATAGCCACTAGAAATGGTGGGTAATACTGTATAATCCCTGCGGGGGAAAGATTTATCGCTATTAGATGAGCCTATGTTAGATTAGCTAGTTGGTAGGGTAAAGGCCTACCAAGGCGATGATCTATAGCTGGTCTGAGAGGATGATCAGCCACACTGGAACTGAGATACGGTCCAGACTCCTACGGGAGGCAGCAGTGGGGAATATTGGACAATGGGCGCAAGCCTGATCCAGCTATGCCGCGTGAGTGAGGAAGGCCTTAGGGTTGTAAAACTCTTTCAGTAGGGAAGATAATGACGGTACCTACAGAAGAAGTCCCGGCAAACTCCGTGCCAGCAGC…
N	Slovakia	Bratislava - Železná studienka	Urban/ suburban	present	+	+	X	22.5.2011	II	I	GGATATCTTTCGCCTTACTTTGTTACAAATGCTGAAAAAATGCTGGTGGAATTTGAAAATCCATACATATTCCTTACTGAAAAGAAGATTAATCTTGTACAAAGCATTCTACCAATCTTAGAAAACGTTGCACGGTCTGGAAGACCATTGCTCATCATAGCTGAAGACGTTGAAGGTGAAGCTCTGAGCACGCTTGTACTCAATAAGCTCCGTGGTGGCCTTCAAGTTGCTGCTGTAAAGGCGCCTGGTTTCGGTGACAGAAGAAAAGACATGCTTGGCGATATTGCTGTAATAGTAGGTGCTAAGTATGTAGTAAATGACGAGCTTGCTGTTAAGATGGAAGATATCGCTCTAAGCGATTTGGGTACTGCTAAGAGCGTACGCATCACAAAAGACGCA…	ATGAAGAATAATTAGTGGCAGACGGGTGAGTAATGCATAGGAATCTACCTAGTAGTATGGGATAGCCACTAGAAATGGTGGGTAATACTGTATAATCCCTGCGGGGGAAAGATTTATCGCTATTAGATGAGCCTATGTTAGATTAGCTAGTTGGTAGGGTAAAGGCCTACCAAGGCGATGATCTATAGCTGGTCTGAGAGGATGATCAGCCACACTGGAACTGAGATACGGTCCAGACTCCTACGGGAGGCAGCAGTGGGGAATATTGGACAATGGGCGCAAGCCTGATCCAGCTATGCCGCGTGAGTGAGGAAGGCCTTAGGGTTGTAAAACTCTTTCAGTAGGGAAGATAATGACGGTACCTACAGAAGAAGTCCCGGCAAACTCCGTGCCAGCAGC…
N	Slovakia	Bratislava - Železná studienka	Urban/ suburban	present	+	+	X	22.5.2011	II	II	GGATATCTTTCGCCTTACTTTGTTACAAATGCTGAAAAAATGCTGGTGGAATTTGAAAATCCATACATATTCCTTACTGAAAAGAAGATTAATCTTGTACAAAGCATTTTACCAATATTAGAAAACGTTGCGAGAGCTGGTAGACCATTGCTTATCATAGCTGAAGATGTTGAAGGTGAAGCTCTGAGCACGCTTGTACTCAATAAGCTCCGTGGTGGGCTTCAAGTTGCTGCTGTAAAGGCGCCTGGTTTCGGTGACAGAAGAAAAGACATGCTAGGCGATATTGCCGTAATAGTAGGCGCTAAGTATGTAGTAAATGACGAGCTTGCTGTTAAGATGGAAGATATCGCTCTAAGCGATCTTGGTACTGCTAAGAGCGTGCGCATCACAAAAGACGCA…	ATGAAGAATAATTAGTGGCAGACGGGTGAGTAATGCATAGGAATCTACCTAGTAGTATGGGATAGCCACTAGAAATGGTGGGTAATACTGTATAATCCCTGCGGGGGAAAGATTTATCGCTATTAGATGAGCCTATGTTAGATTAGCTAGTTGGTAGGGTAAAGGCCTACCAAGGCGATGATCTATAGCTGGTCTGAGAGGATGATCAGCCACACTGGAACTGAGATACGGTCCAGACTCCTACGGGAGGCAGCAGTGGGGAATATTGGACAATGGGCGCAAGCCTGATCCAGCTATGCCGCGTGAGTGAGGAAGGCCTTAGGGTTGTAAAACTCTTTCAGTAGGGAAGATAATGACGGTACCTACAGAAGAAGTCCCGGCAAACTCCGTGCCAGCAGC…
N	Slovakia	Bratislava - Železná studienka	Urban/ suburban	present	+	+	X	2012-04-19	II	II	GGATATCTTTCGCCTTACTTTGTTACAAATGCTGAAAAAATGCTGGTGGAATTTGAAAATCCATACATATTCCTTACTGAAAAGAAGATTAATCTTGTACAAAGCATTCTACCAATATTAGAAAACGTTGCGAGAGCTGGTAGACCATTGCTTATCATAGCTGAAGATGTTGAAGGTGAAGCTCTGAGCACGCTTGTACTCAATAAGCTCCGTGGTGGGCTTCAAGTTGCTGCTGTAAAGGCGCCTGGTTTCGGTGACAGAAGAAAAGACATGCTAGGCGATATTGCCGTAATAGTAGGCGCTAAGTATGTAGTAAATGACGAGCTTGCTGTTAAGATGGAAGATATCGCTCTAAGCGATCTTGGTACTGCTAAGAGCGTGCGCATCACAAAAGACGCA…	ATGAAGAATAATTAGTGGCAGACGGGTGAGTAATGCATAGGAATCTACCTAGTAGTATGGGATAGCCACTAGAAATGGTGGGTAATACTGTATAATCCCTGCGGGGGAAAGATTTATCGCTATTAGATGAGCCTATGTTAGATTAGCTAGTTGGTAGGGTAAAGGCCTACCAAGGCGATGATCTATAGCTGGTCTGAGAGGATGATCAGCCACACTGGAACTGAGATACGGTCCAGACTCCTACGGGAGGCAGCAGTGGGGAATATTGGACAATGGGCGCAAGCCTGATCCAGCTATGCCGCGTGAGTGAGGAAGGCCTTAGGGTTGTAAAACTCTTTCAGTAGGGAAGATAATGACGGTACCTACAGAAGAAGTCCCGGCAAACTCCGTGCCAGCAGC…
N	Slovakia	Bratislava - Železná studienka	Urban/ suburban	present	+	+	X	24.5.2012	II	II	GGATATCTTTCGCCTTACTTTGTTACAAATGCTGAAAAAATGCTGGTGGAATTTGAAAATCCATACATATTCCTTACTGAAAAGAAGATTAATCTTGTACAAAGCATTTTACCAATATTAGAAAACGTTGCGAGAGCTGGTAGACCATTGCTTATCATAGCTGAAGATGTTGAAGGTGAAGCTCTGAGCACGCTTGTACTCAATAAGCTCCGTGGTGGGCTTCAAGTTGCTGCTGTAAAGGCGCCTGGTTTCGGTGACAGAAGAAAAGACATGCTAGGCGATATTGCCGTAATAGTAGGCGCTAAGTATGTAGTAAATGACGAGCTTGCTGTTAAGATGGAAGATATCGCTCTAAGCGATCTTGGTACTGCTAAGAGCGTGCGCATCACAAAAGACGCA…	ATGAAGAATAATTAGTGGCAGACGGGTGAGTAATGCATAGGAATCTACCTAGTAGTATGGGATAGCCACTAGAAATGGTGGGTAATACTGTATAATCCCTGCGGGGGAAAGATTTATCGCTATTAGATGAGCCTATGTTAGATTAGCTAGTTGGTAGGGTAAAGGCCTACCAAGGCGATGATCTATAGCTGGTCTGAGAGGATGATCAGCCACACTGGAACTGAGATACGGTCCAGACTCCTACGGGAGGCAGCAGTGGGGAATATTGGACAATGGGCGCAAGCCTGATCCAGCTATGCCGCGTGAGTGAGGAAGGCCTTAGGGTTGTAAAACTCTTTCAGTAGGGAAGATAATGACGGTACCTACAGAAGAAGTCCCGGCAAACTCCGTGCCAGCAGC…
N	Slovakia	Bratislava - Železná studienka	Urban/ suburban	present	+	+	X	16.7.2013	II	II	GGATATCTTTCGCCTTACTTTGTTACAAATGCTGAAAAAATGCTGGTGGAATTTGAAAATCCATACATATTCCTTACTGAAAAGAAGATTAATCTTGTACAAAGCATTTTACCAATATTAGAAAACGTTGCGAGAGCTGGTAGACCATTGCTTATCATAGCTGAAGATGTTGAAGGTGAAGCTCTGAGCACGCTTGTACTCAATAAGCTCCGTGGTGGGCTTCAAGTTGCTGCTGTAAAGGCGCCTGGTTTCGGTGACAGAAGAAAAGACATGCTAGGCGATATTGCCGTAATAGTAGGCGCTAAGTATGTAGTAAATGACGAGCTTGCTGTTAAGATGGAAGATATCGCTCTAAGCGATCTTGGTACTGCTAAGAGCGTGCGCATCACAAAAGACGCA…	ATGAAGAATAATTAGTGGCAGACGGGTGAGTAATGCATAGGAATCTACCTAGTAGTATGGGATAGCCACTAGAAATGGTGGGTAATACTGTATAATCCCTGCGGGGGAAAGATTTATCGCTATTAGATGAGCCTATGTTAGATTAGCTAGTTGGTAGGGTAAAGGCCTACCAAGGCGATGATCTATAGCTGGTCTGAGAGGATGATCAGCCACACTGGAACTGAGATACGGTCCAGACTCCTACGGGAGGCAGCAGTGGGGAATATTGGACAATGGGCGCAAGCCTGATCCAGCTATGCCGCGTGAGTGAGGAAGGCCTTAGGGTTGTAAAACTCTTTCAGTAGGGAAGATAATGACGGTACCTACAGAAGAAGTCCCGGCAAACTCCGTGCCAGCAGC…
N	Slovakia	Bratislava - Železná studienka	Urban/ suburban	present	+	+	X	16.7.2013	II	II	GGATATCTTTCGCCTTACTTTGTTACAAATGCTGAAAAAATGCTGGTGGAATTTGAAAATCCATACATATTCCTTACTGAAAAGAAGATTAATCTTGTACAAAGCATTTTACCAATATTAGAAAACGTTGCGAGAGCTGGTAGACCATTGCTTATCATAGCTGAAGATGTTGAAGGTGAAGCTCTGAGCACGCTTGTACTCAATAAGCTCCGTGGTGGGCTTCAAGTTGCTGCTGTAAAGGCGCCTGGTTTCGGTGACAGAAGAAAAGACATGCTAGGCGATATTGCCGTAATAGTAGGCGCTAAGTATGTAGTAAATGACGAGCTTGCTGTTAAGATGGAAGATATCGCTCTAAGCGATCTTGGTACTGCTAAGAGCGTGCGCATCACAAAAGACGCA…	ATGAAGAATAATTAGTGGCAGACGGGTGAGTAATGCATAGGAATCTACCTAGTAGTATGGGATAGCCACTAGAAATGGTGGGTAATACTGTATAATCCCTGCGGGGGAAAGATTTATCGCTATTAGATGAGCCTATGTTAGATTAGCTAGTTGGTAGGGTAAAGGCCTACCAAGGCGATGATCTATAGCTGGTCTGAGAGGATGATCAGCCACACTGGAACTGAGATACGGTCCAGACTCCTACGGGAGGCAGCAGTGGGGAATATTGGACAATGGGCGCAAGCCTGATCCAGCTATGCCGCGTGAGTGAGGAAGGCCTTAGGGTTGTAAAACTCTTTCAGTAGGGAAGATAATGACGGTACCTACAGAAGAAGTCCCGGCAAACTCCGTGCCAGCAGC…
N	Slovakia	Bratislava - Železná studienka	Urban/ suburban	present	+	+	X	16.8.2013	II	II	GGATATCTTTCGCCTTACTTTGTTACAAATGCTGAAAAAATGCTGGTGGAATTTGAAAATCCATACATATTCCTTACTGAAAAGAAGATTAATCTTGTACAAAGCATTYTACCAATATTAGAAAACGTTGCGAGAGCTGGTAGACCATTGCTTATCATAGCTGAAGATGTTGAAGGTGAAGCTCTGAGCACGCTTGTACTCAATAAGCTCCGTGGTGGGCTTCAAGTTGCTGCTGTAAAGGCGCCTGGTTTCGGTGACAGAAGAAAAGACATGCTAGGCGATATTGCCGTAATAGTAGGCGCTAAGTATGTAGTAAATGACGAGCTTGCTGTTAAGATGGAAGATATCGCTCTAAGCGATCTTGGTACTGCTAAGAGCGTGCGCATCACAAAAGACGCA…	ATGAAGAATAATTAGTGGCAGACGGGTGAGTAATGCATAGGAATCTACCTAGTAGTATGGGATAGCCACTAGAAATGGTGGGTAATACTGTATAATCCCTGCGGGGGAAAGATTTATCGCTATTAGATGAGCCTATGTTAGATTAGCTAGTTGGTAGGGTAAAGGCCTACCAAGGCGATGATCTATAGCTGGTCTGAGAGGATGATCAGCCACACTGGAACTGAGATACGGTCCAGACTCCTACGGGAGGCAGCAGTGGGGAATATTGGACAATGGGCGCAAGCCTGATCCAGCTATGCCGCGTGAGTGAGGAAGGCCTTAGGGTTGTAAAACTCTTTCAGTAGGGAAGATAATGACGGTACCTACAGAAGAAGTCCCGGCAAACTCCGTGCCAGCAGC…
N	Slovakia	Bratislava - Železná studienka	Urban/ suburban	present	+	+	A	23.6.2011	I	I	GGATATCTTTCGCCTTACTTTGTTACAAATGCTGAAAAAATGCTGGTGGAATTTGAAAATCCATACATATTCCTTACTGAAAAGAAGATTAATCTTGTACAAAGCATTCTACCAATCTTAGAAAACGTTGCACGGTCTGGAAGACCATTGCTCATCATAGCTGAAGACGTTGAAGGTGAAGCTCTGAGCACGCTTGTACTCAATAAGCTCCGTGGTGGCCTTCAAGTTGCTGCTGTAAAGGCGCCTGGTTTCGGTGACAGGAGAAAAGACATGCTTGGCGATATTGCTGTAATAGTAGGCGCTAAGTATGTAGTAAATGACGAGCTTGCTGTTAAGATGGAAGACATCGYTCTAAGCGATCTTGGTACTGCTAAGAGCGTACGCATCACAAAAGACGCA…	ATAAAGAATAGTTAGTGGCAGACGGGTGAGTAATGCATAGGAATCTACCTAGTAGTATGGGATAGCCACTAGAAATGGTGGGTAATACTGTATAATCCCTGCGGGGGAAAGATTTATCGCTATTAGATGAGCCTATGTTAGATTAGCTAGTTGGTAGGGTAAAGGCCTACCAAGGCGATGATCTATAGCTGGTCTGAGAGGATGATCAGCCACACTGGAACTGAGATACGGTCCAGACTCCTACGGGAGGCAGCAGTGGGGAATATTGGACAATGGGCGCAAGCCTGATCCAGCTATGCCGCATGAGTGAGGAAGGCCTTAGGGTTGTAAAACTCTTTCAGTAGGGAAGATAATGACGGTACCTACAGAAGAAGTCCCGGCAAACTCCGTGCCAGCAGC…
N	Slovakia	Bratislava - Železná studienka	Urban/ suburban	present	+	+	A	23.6.2011	I	I	GGATATCTTTCGCCTTACTTTGTTACAAATGCTGAAAAAATGCTGGTGGAATTTGAAAATCCATACATATTCCTTACTGAAAAGAAGATTAATCTTGTACAAAGCATTCTACCAATCTTAGAAAACGTTGCACGGTCTGGAAGACCATTGCTCATCATAGCTGAAGACGTTGAAGGTGAAGCTCTGAGCACGCTTGTACTCAATAAGCTCCGTGGTGGCCTTCAAGTTGCTGCTGTAAAGGCGCCTGGTTTCGGTGACAGGAGAAAAGACATGCTTGGCGATATTGCTGTAATAGTAGGCGCTAAGTATGTAGTAAATGACGAGCTTGCTGTTAAGATGGAAGACATCGCTCTAAGCGATCTTGGTACTGCTAAGAGCGTACGCATCACAAAAGACGCA…	ATAAAGAATAGTTAGTGGCAGACGGGTGAGTAATGCATAGGAATCTACCTAGTAGTATGGGATAGCCACTAGAAATGGTGGGTAATACTGTATAATCCCTGCGGGGGAAAGATTTATCGCTATTAGATGAGCCTATGTTAGATTAGCTAGTTGGTAGGGTAAAGGCCTACCAAGGCGATGATCTATAGCTGGTCTGAGAGGATGATCAGCCACACTGGAACTGAGATACGGTCCAGACTCCTACGGGAGGCAGCAGTGGGGAATATTGGACAATGGGCGCAAGCCTGATCCAGCTATGCCGCATGAGTGAGGAAGGCCTTAGGGTTGTAAAACTCTTTCAGTAGGGAAGATAATGACGGTACCTACAGAAGAAGTCCCGGCAAACTCCGTGCCAGCAGC…
N	Slovakia	Bratislava - Železná studienka	Urban/ suburban	present	+	+	A	23.6.2011	I	I	GGATATCTTTCGCCTTACTTTGTTACAAATGCTGAAAAAATGCTGGTGGAATTTGAAAATCCATACATATTCCTTACTGAAAAGAAGATTAATCTTGTACAAAGCATTCTACCAATCTTAGAAAACGTTGCACGGTCTGGAAGACCATTGCTCATCATAGCTGAAGACGTTGAAGGTGAAGCTCTGAGCACGCTTGTACTCAATAAGCTCCGTGGTGGCCTTCAAGTTGCTGCTGTAAAGGCGCCTGGTTTCGGTGACAGGAGAAAAGACATGCTTGGCGATATTGCTGTAATAGTAGGCGCTAAGTATGTAGTAAATGACGAGCTTGCTGTTAAGATGGAAGACATCGCTCTAAGCGATCTTGGTACTGCTAAGAGCGTACGCATCACAAAAGACGCA…	ATAAAGAATAGTTAGTGGCAGACGGGTGAGTAATGCATAGGAATCTACCTAGTAGTATGGGATAGCCACTAGAAATGGTGGGTAATACTGTATAATCCCTGCGGGGGAAAGATTTATCGCTATTAGATGAGCCTATGTTAGATTAGCTAGTTGGTAGGGTAAAGGCCTACCAAGGCGATGATCTATAGCTGGTCTGAGAGGATGATCAGCCACACTGGAACTGAGATACGGTCCAGACTCCTACGGGAGGCAGCAGTGGGGAATATTGGACAATGGGCGCAAGCCTGATCCAGCTATGCCGCATGAGTGAGGAAGGCCTTAGGGTTGTAAAACTCTTTCAGTAGGGAAGATAATGACGGTACCTACAGAAGAAGTCCCGGCAAACTCCGTGCCAGCAGC…
N	Slovakia	Bratislava - Železná studienka	Urban/ suburban	present	+	+	A	20.5.2011	I	I	GGATATCTTTCGCCTTACTTTGTTACAAATGCTGAAAAAATGCTGGTGGAATTTGAAAATCCATACATATTCCTTACTGAAAAGAAGATTAATCTTGTACAAAGCATTCTACCAATCTTAGAAAACGTTGCACGGTCTGGAAGACCATTGCTCATCATAGCTGAAGACGTTGAAGGTGAAGCTCTGAGCACGCTTGTACTCAATAAGCTCCGTGGTGGCCTTCAAGTTGCTGCTGTAAAGGCGCCTGGTTTCGGTGACAGGAGAAAAGACATGCTTGGCGATATTGCTGTAATAGTAGGCGCTAAGTATGTAGTAAATGACGAGCTTGCTGTTAAGATGGAAGACATCGCTCTAAGCGATCTTGGTACTGCTAAGAGCGTACGCATCACAAAAGACGCA…	ATAAAGAATAGTTAGTGGCAGACGGGTGAGTAATGCATAGGAATCTACCTAGTAGTATGGGATAGCCACTAGAAATGGTGGGTAATACTGTATAATCCCTGCGGGGGAAAGATTTATCGCTATTAGATGAGCCTATGTTAGATTAGCTAGTTGGTAGGGTAAAGGCCTACCAAGGCGATGATCTATAGCTGGTCTGAGAGGATGATCAGCCACACTGGAACTGAGATACGGTCCAGACTCCTACGGGAGGCAGCAGTGGGGAATATTGGACAATGGGCGCAAGCCTGATCCAGCTATGCCGCATGAGTGAGGAAGGCCTTAGGGTTGTAAAACTCTTTCAGTAGGGAAGATAATGACGGTACCTACAGAAGAAGTCCCGGCAAACTCCGTGCCAGCAGC…
N	Slovakia	Bratislava - Železná studienka	Urban/ suburban	present	+	+	A	20.5.2011	I	I	GGATATCTTTCGCCTTACTTTGTTACAAATGCTGAAAAAATGCTGGTGGAATTTGAAAATCCATACATATTCCTTACTGAAAAGAAGATTAATCTTGTACAAAGCATTCTACCAATCTTAGAAAACGTTGCACGGTCTGGAAGACCATTGCTCATCATAGCTGAAGACGTTGAAGGTGAAGCTCTGAGCACGCTTGTACTCAATAAGCTCCGTGGTGGCCTTCAAGTTGCTGCTGTAAAGGCGCCTGGTTTCGGTGACAGGAGAAAAGACATGCTTGGCGATATTGCTGTAATAGTAGGCGCTAAGTATGTAGTAAATGACGAGCTTGCTGTTAAGATGGAAGACATCGCTCTAAGCGATCTTGGTACTGCTAAGAGCGTACGCATCACAAAAGACGCA…	ATAAAGAATAGTTAGTGGCAGACGGGTGAGTAATGCATAGGAATCTACCTAGTAGTATGGGATAGCCACTAGAAATGGTGGGTAATACTGTATAATCCCTGCGGGGGAAAGATTTATCGCTATTAGATGAGCCTATGTTAGATTAGCTAGTTGGTAGGGTAAAGGCCTACCAAGGCGATGATCTATAGCTGGTCTGAGAGGATGATCAGCCACACTGGAACTGAGATACGGTCCAGACTCCTACGGGAGGCAGCAGTGGGGAATATTGGACAATGGGCGCAAGCCTGATCCAGCTATGCCGCATGAGTGAGGAAGGCCTTAGGGTTGTAAAACTCTTTCAGTAGGGAAGATAATGACGGTACCTACAGAAGAAGTCCCGGCAAACTCCGTGCCAGCAGC…
N	Slovakia	Bratislava - SAS Campus	Urban/ suburban	present	+	+	V	10.5.2011	II	II	GGATATCTTTCGCCTTACTTTGTTACAAATGCTGAAAAAATGCTGGTGGAATTTGAAAATCCATACATATTCCTTACTGAAAAGAAGATTAATCTTGTACAAAGCATTTTACCAATATTAGAAAACGTTGCGAGAGCTGGTAGACCATTGCTTATCATAGCTGAAGATGTTGAAGGTGAAGCTCTGAGCACGCTTGTACTCAATAAGCTCCGTGGTGGGCTTCAAGTTGCTGCTGTAAAGGCGCCTGGTTTCGGTGACAGAAGAAAAGACATGCTAGGCGATATTGCCGTAATAGTAGGCGCTAAGTATGTAGTAAATGACGAGCTTGCTGTTAAGATGGAAGATATCGCTCTAAGCGATCTTGGTACTGCTAAGAGCGTGCGCATCACAAAAGACGCA…	ATAAAGGATAATTAGTGGCAGACGGGTGAGTAATGCATAGGAATCTACCTAGTAGTATGGGATAGCCACTAGAAATGGTGGGTAATACTGTATAATCCCTGCGGGGGAAAGATTTATCGCTATTAGATGAGCCTATGTTAGATTAGCTAGTTGGTAGGGTAAAGGCCTACCAAGGCGATGATCTATAGCTGGTCTGAGAGGATGATCAGCCACACTGGAACTGAGATACGGTCCAGACTCCTACGGGAGGCAGCAGTGGGGAATATTGGACAATGGGCGCAAGCCTGATCCAGCTATGCCGCGTGAGTGAGGAAGGCCTTAGGGTTGTAAAACTCTTTCAGTAGGGAAGATAATGACGGTACCTACAGAAGAAGTCCCGGCAAACTCCGTGCCAGCAGC…
N	Slovakia	Bratislava - SAS Campus	Urban/ suburban	present	+	+	X	10.5.2011	II	II	GGATATCTTTCGCCTTACTTTGTTACAAATGCTGAAAAAATGCTGGTGGAATTTGAAAATCCATACATATTCCTTACTGAAAAGAAGATTAATCTTGTACAAAGCATTCTACCAATATTAGAAAACGTTGCGAGAGCTGGTAGACCATTGCTTATCATAGCTGAAGATGTTGAAGGTGAAGCTCTGAGCACGCTTGTACTCAATAAGCTCCGTGGTGGGCTTCAAGTTGCTGCTGTAAAGGCGCCTGGTTTCGGTGACAGAAGAAAAGACATGCTAGGCGATATTGCCGTAATAGTAGGCGCTAAGTATGTAGTAAATGACGAGCTTGCTGTTAAGATGGAAGATATCGCTCTAAGCGATCTTGGTACTGCTAAGAGCGTGCGCATCACAAAAGACGCA…	ATGAAGAATAATTAGTGGCAGACGGGTGAGTAATGCATAGGAATCTACCTAGTAGTATGGGATAGCCACTAGAAATGGTGGGTAATACTGTATAATCCCTGCGGGGGAAAGATTTATCGCTATTAGATGAGCCTATGTTAGATTAGCTAGTTGGTAGGGTAAAGGCCTACCAAGGCGATGATCTATAGCTGGTCTGAGAGGATGATCAGCCACACTGGAACTGAGATACGGTCCAGACTCCTACGGGAGGCAGCAGTGGGGAATATTGGACAATGGGCGCAAGCCTGATCCAGCTATGCCGCGTGAGTGAGGAAGGCCTTAGGGTTGTAAAACTCTTTCAGTAGGGAAGATAATGACGGTACCTACAGAAGAAGTCCCGGCAAACTCCGTGCCAGCAGC…
N	Slovakia	Bratislava	Urban/ suburban	present	+	+	V	10.5.2011	2			ATAAAGGATAATTAGTGGCAGACGGGTGAGTAATGCATAGGAATCTACCTAGTAGTATGGGATAGCCACTAGAAATGGTGGGTAATACTGTATAATCCCTGCGGGGGAAAGATTTATCGCTATTAGATGAGCCTATGTTAGATTAGCTAGTTGGTAGGGTAAAGGCCTACCAAGGCGATGATCTATAGCTGGTCTGAGAGGATGATCAGCCACACTGGAACTGAGATACGGTCCAGACTCCTACGGGAGGCAGCAGTGGGGAATATTGGACAATGGGCGCAAGCCTGATCCAGCTATGCCGCGTGAGTGAGGAAGGCCTTAGGGTTGTAAAACTCTTTCAGTAGGGAAGATAATGACGGTACCTACAGAAGAAGTCCCGGCAAACTCCGTGCCAGCAGC…
N	Slovakia	Bratislava - Železná studienka	Urban/ suburban	present	+	+	A	20.5.2011	I	I	GGATATCTTTCGCCTTACTTTGTTACAAATGCTGAAAAAATGCTGGTGGAATTTGAAAATCCATACATATTCCTTACTGAAAAGAAGATTAATCTTGTACAAAGCATTCTACCAATCTTAGAAAACGTTGCACGGTCTGGAAGACCATTGCTCATCATAGCTGAAGACGTTGAAGGTGAAGCTCTGAGCACGCTTGTACTCAATAAGCTCCGTGGTGGCCTTCAAGTTGCTGCTGTAAAGGCGCCTGGTTTCGGTGACAGGAGAAAAGACATGCTTGGCGATATTGCTGTAATAGTAGGCGCTAAGTATGTAGTAAATGACGAGCTTGCTGTTAAGATGGAAGACATCGCTCTAAGCGATCTTGGTACTGCTAAGAGCGTACGCATCACAAAAGACGCA…	ATAAAGAATAGTTAGTGGCAGACGGGTGAGTAATGCATAGGAATCTACCTAGTAGTATGGGATAGCCACTAGAAATGGTGGGTAATACTGTATAATCCCTGCGGGGGAAAGATTTATCGCTATTAGATGAGCCTATGTTAGATTAGCTAGTTGGTAGGGTAAAGGCCTACCAAGGCGATGATCTATAGCTGGTCTGAGAGGATGATCAGCCACACTGGAACTGAGATACGGTCCAGACTCCTACGGGAGGCAGCAGTGGGGAATATTGGACAATGGGCGCAAGCCTGATCCAGCTATGCCGCATGAGTGAGGAAGGCCTTAGGGTTGTAAAACTCTTTCAGTAGGGAAGATAATGACGGTACCTACAGAAGAAGTCCCGGCAAACTCCGTGCCAGCAGC…
N	Slovakia	Bratislava - Železná studienka	Urban/ suburban	present	+	+	A	20.5.2011	I	I	GGATATCTTTCGCCTTACTTTGTTACAAATGCTGAAAAAATGCTGGTGGAATTTGAAAATCCATACATATTCCTTACTGAAAAGAAGATTAATCTTGTACAAAGCATTCTACCAATCTTAGAAAACGTTGCACGGTCTGGAAGACCATTGCTCATCATAGCTGAAGACGTTGAAGGTGAAGCTCTGAGCACGCTTGTACTCAATAAGCTCCGTGGTGGCCTTCAAGTTGCTGCTGTAAAGGCGCCTGGTTTCGGTGACAGGAGAAAAGACATGCTTGGCGATATTGCTGTAATAGTAGGCGCTAAGTATGTAGTAAATGACGAGCTTGCTGTTAAGATGGAAGACATCGCTCTAAGCGATCTTGGTACTGCTAAGAGCGTACGCATCACAAAAGACGCA…	ATAAAGAATAGTTAGTGGCAGACGGGTGAGTAATGCATAGGAATCTACCTAGTAGTATGGGATAGCCACTAGAAATGGTGGGTAATACTGTATAATCCCTGCGGGGGAAAGATTTATCGCTATTAGATGAGCCTATGTTAGATTAGCTAGTTGGTAGGGTAAAGGCCTACCAAGGCGATGATCTATAGCTGGTCTGAGAGGATGATCAGCCACACTGGAACTGAGATACGGTCCAGACTCCTACGGGAGGCAGCAGTGGGGAATATTGGACAATGGGCGCAAGCCTGATCCAGCTATGCCGCATGAGTGAGGAAGGCCTTAGGGTTGTAAAACTCTTTCAGTAGGGAAGATAATGACGGTACCTACAGAAGAAGTCCCGGCAAACTCCGTGCCAGCAGC…
F	Slovakia	Bratislava - SAS Campus	Urban/ suburban	present	+	+	X	20.5.2011	II	II	GTATGCAGTTTGATCGCGGATATCTTTCGCCTTACTTTGTTACAAATGCTGAAAAAATGCTGGTGGAATTTGAAAATCCATACATATTCCTTACTGAAAAGAAGATTAATYTTGTACAAAGCATTTTACCAATATTAGAAAACGTTGCGAGAGCTGGTAGACCATTGCTTATCATAGCTGAAGATGTTGAAGGTGAAGCTCTGAGCWCGCTTGTACTCAATAAG	ATGAAGAATAATTAGTGGCAGACGGGTGAGTAATGCATAGGAATCTACCTAGTAGTATGGGATAGCCACTAGAAATGGTGGGTAATACTGTATAATCCCTGCGGGGGAAAGATTTATCGCTATTAGATGAGCCTATGTTAGATTAGCTAGTTGGTAGGGTAAAGGCCTACCAAGGCGATGATCTATAGCTGGTCTGAGAGGATGATCAGCCACACTGGAACTGAGATACGGTCCAGACTCCTACGGGAGGCAGCAGTGGGGAATATTGGACAATGGGCGCAAGCCTGATCCAGCTATGCCGCGTGAGTGAGGAAGGCCTTAGGGTTGTAAAACTCTTTCAGTAGGGAAGATAATGACGGTACCTACAGAAGAAGTCCCGGCAAACTCCGTGCCAGCAGC…
F	Slovakia	Bratislava - Železná studienka	Urban/ suburban	present	+	+	Y	4.5.2011	II	II	GGATATCTTTCGCCTTACTTTGTTACAAATGCTGAAAAAATGCTGGTGGAATTTGAAAATCCATACATATTCCTTACTGAAAAGAAGATTAATCTTGTACAAAGCATTTTACCAATATTAGAAAACGTTGCGAGAGCTGGTAGACCATTGCTTATCATAGCTGAAGATGTTGAAGGTGAAGCTCTGAGCACGCTTGTACTCAATAAGCTCCGTGGTGGGCTTCAAGTTGCTGCTGTAAAGGCGCCTGGTTTCGGTGACAGAAGAAAAGACATGCTAGGCGATATTGCCGTAATAGTAGGCGCTAAGTATGTAGTAAATGACGAGCTTGCTGTTAAGATGGAAGATATCGCTCTAAGCGATCTTGGTACTGCTAAGAGCGTGCGCATCACAAAAGACGCA…	ATGAAGAATAGTTAGTGGCAGACGGGTGAGTAATGCATAGGAATCTACCTAGTAGTATGGGATAGCCACTAGAAATGGTGGGTAATACTGTATAATCCCTGCGGGGGAAAGATTTATCGCTATTAGATGAGCCTATGTTAGATTAGCTAGTTGGTAGGGTAAAGGCCTACCAAGGCGATGATCTATAGCTGGTCTGAGAGGATGATCAGCCACACTGGAACTGAGATACGGTCCAGACTCCTACGGGAGGCAGCAGTGGGGAATATTGGACAATGGGCGCAAGCCTGATCCAGCTATGCCGCGTGAGTGAGGAAGGCCTTAGGGTTGTAAAACTCTTTCAGTAGGGAAGATAATGACGGTACCTACAGAAGAAGTCCCGGCAAACTCCGTGCCAGCAGC…
F	Slovakia	Bratislava - Železná studienka	Urban/ suburban	present	+	+	X	22.9.2011	II	II	GGATATCTTTCGCCTTACTTTGTTACAAATGCTGAAAAAATGCTGGTGGAATTTGAAAATCCATACATATTCCTTACTGAAAAGAAGATTAATCTTGTACAAAGCATTTTACCAATATTAGAAAACGTTGCGAGAGCTGGTAGACCATTGCTYATCATAGCTGAAGATGTTGAAGGTGAAGCTCTGAGCACGCTTGTACTCAATAAGCTCCGTGGTGGGCTTCAAGTTGCTGCTGTAAAGGCGCCTGGTTTCGGTGACAGAAGAAAAGACATGCTAGGCGATATTGCCGTAATAGTAGGCGCTAAGTATGTAGTAAATGACGAGCTTGCTGTTAAGATGGAAGATATCGCTCTAAGCGATCTTGGTACTGCTAAGAGCGTGCGCATCACAAAAGACGCA…	ATGAAGAATAATTAGTGGCAGACGGGTGAGTAATGCATAGGAATCTACCTAGTAGTATGGGATAGCCACTAGAAATGGTGGGTAATACTGTATAATCCCTGCGGGGGAAAGATTTATCGCTATTAGATGAGCCTATGTTAGATTAGCTAGTTGGTAGGGTAAAGGCCTACCAAGGCGATGATCTATAGCTGGTCTGAGAGGATGATCAGCCACACTGGAACTGAGATACGGTCCAGACTCCTACGGGAGGCAGCAGTGGGGAATATTGGACAATGGGCGCAAGCCTGATCCAGCTATGCCGCGTGAGTGAGGAAGGCCTTAGGGTTGTAAAACTCTTTCAGTAGGGAAGATAATGACGGTACCTACAGAAGAAGTCCCGGCAAACTCCGTGCCAGCAGC…
F	Slovakia	Bratislava - Železná studienka	Urban/ suburban	present	+	+	X	26.6.2012	II	II	GGATATCTTTCGCCTTACTTTGTTACAAATGCTGAAAAAATGCTGGTGGAATTTGAAAATCCATACATATTCCTTACTGAAAAGAAGATTAATCTTGTACAAAGCATTTTACCAATATTAGAAAACGTTGCGAGAGCTGGTAGACCATTGCTTATCATAGCTGAAGATGTTGAAGGTGAAGCTCTGAGCACGCTTGTACTCAATAAGCTCCGTGGTGGGCTTCAAGTTGCTGCTGTAAAGGCGCCTGGTTTCGGTGACAGAAGAAAAGACATGCTAGGCGATATTGCCGTAATAGTAGGCGCTAAGTATGTAGTAAATGACGAGCTTGCTGTTAAGATGGAAGATATCGCTCTAAGCGATCTTGGTACTGCTAAGAGCGTGCGCATCACAAAAGACGCA…	ATGAAGAATAATTAGTGGCAGACGGGTGAGTAATGCATAGGAATCTACCTAGTAGTATGGGATAGCCACTAGAAATGGTGGGTAATACTGTATAATCCCTGCGGGGGAAAGATTTATCGCTATTAGATGAGCCTATGTTAGATTAGCTAGTTGGTAGGGTAAAGGCCTACCAAGGCGATGATCTATAGCTGGTCTGAGAGGATGATCAGCCACACTGGAACTGAGATACGGTCCAGACTCCTACGGGAGGCAGCAGTGGGGAATATTGGACAATGGGCGCAAGCCTGATCCAGCTATGCCGCGTGAGTGAGGAAGGCCTTAGGGTTGTAAAACTCTTTCAGTAGGGAAGATAATGACGGTACCTACAGAAGAAGTCCCGGCAAACTCCGTGCCAGCAGC…
F	Slovakia	Bratislava - Železná studienka	Urban/ suburban	present	+	+	W	26.6.2012	II	II	GGATATCTTTCGCCTTACTTTGTTACAAATGCTGAAAAAATGCTGGTGGAATTTGAAAATCCATACATATTCCTTACTGAAAAGAAGATTAATCTTGTACAAAGCATTCTACCAATATTAGAAAACGTTGCGAGAGCTGGTAGACCATTGCTTATCATAGCTGAAGATGTTGAAGGTGAAGCTCTGAGCACGCTTGTACTCAATAAGCTCCGTGGTGGGCTTCAAGTTGCTGCTGTAAAGGCGCCTGGTTTCGGTGACAGAAGAAAAGACATGCTAGGCGATATTGCCGTAATAGTAGGCGCTAAGTATGTAGTAAATGACGAGCTTGCTGTTAAGATGGAAGATATCGCTCTAAGCGATCTTGGTACTGCTAAGAGCGTGCGCATCACAAAAGATGCA…	ATAAAGAATAATTAGTGGCAGACGGGTGAGTAATGCATAGGAATCTACCTAGTAGTATGGGATAGCCACTAGAAATGGTGGGTAATACTGTATAATCCCTGCGGGGGAAAGATTTATCGCTATTAGATGAGCCTATGTTAGATTAGCTAGTTGGTAGGGTAAAGGCCTACCAAGGCGATGATCTATAGCTGGTCTGAGAGGATGATCAGCCACACTGGAACTGAGATACGGTCCAGACTCCTACGGGAGGCAGCAGTGGGGAATATTGGACAATGGGCGCAAGCCTGATCCAGCTATGCCGCGTGAGTGAGGAAGGCCTTAGGGTTGTAAAACTCTTTCAGTAGGGAAGATAATGACGGTACCTACAGAAGAAGTCCCGGCAAACTCCGTGCCAGCAGC…
F	Slovakia	Bratislava - Železná studienka	Urban/ suburban	present	+	+	X	26.6.2012	II	II	GGATATCTTTCGCCTTACTTTGTTACAAATGCTGAAAAAATGCTGGTGGAATTTGAAAATCCATACATATTCCTTACTGAAAAGAAGATTAATCTTGTACAAAGCATTTTACCAATATTAGAAAACGTTGCGAGAGCTGGTAGACCATTGCTTATCATAGCTGAAGATGTTGAAGGTGAAGCTCTGAGCACGCTTGTACTCAATAAGCTCCGTGGTGGGCTTCAAGTTGCTGCTGTAAAGGCGCCTGGTTTCGGTGACAGAAGAAAAGACATGCTAGGCGATATTGCCGTAATAGTAGGCGCTAAGTATGTAGTAAATGACGAGCTTGCTGTTAAGATGGAAGATATCGCTCTAAGCGATCTTGGTACTGCTAAGAGCGTGCGCATCACAAAAGACGCA…	ATGAAGAATAATTAGTGGCAGACGGGTGAGTAATGCATAGGAATCTACCTAGTAGTATGGGATAGCCACTAGAAATGGTGGGTAATACTGTATAATCCCTGCGGGGGAAAGATTTATCGCTATTAGATGAGCCTATGTTAGATTAGCTAGTTGGTAGGGTAAAGGCCTACCAAGGCGATGATCTATAGCTGGTCTGAGAGGATGATCAGCCACACTGGAACTGAGATACGGTCCAGACTCCTACGGGAGGCAGCAGTGGGGAATATTGGACAATGGGCGCAAGCCTGATCCAGCTATGCCGCGTGAGTGAGGAAGGCCTTAGGGTTGTAAAACTCTTTCAGTAGGGAAGATAATGACGGTACCTACAGAAGAAGTCCCGGCAAACTCCGTGCCAGCAGC…
F	Slovakia	Bratislava - Železná studienka	Urban/ suburban	present	+	+	A	10.6.2013	I	I	CTGGTGGAATTTGAAAATCCATACATATTCCTTACTGAAAAGAAGATTAATCTTGTACAAAGCATTCTACCAATCTTAGAAAACGTTGCACGGTCTGGAAGACCATTGCTCATCATAGCTGAAGACGTTGAAGGTGAAGCTCTGAGCACGCTTGTACTCAATAAGCTCCGTGGTGGCCTTCAAGTTGCTGCTGTAAAGGCGCCTGGTTTCGGTGACAGGAGAAAAGACATGCTTGGCGATATTGCTGTAATAGTAGGCGCTAAGTATGTAGTAAATGACGAGCTTGCTGTTAAGATGGAAGACATCGCTCTAAGCGATCTTGGTACTGCTAAGAGCGTACGCATCACAAAAGACGCAACTACTATCATAGGTAGTGTTGATAGCAGTTCTGAAAGCATA…	ATAAAGAATAGTTAGTGGCAGACGGGTGAGTAATGCATAGGAATCTACCTAGTAGTATGGGATAGCCACTAGAAATGGTGGGTAATACTGTATAATCCCTGCGGGGGAAAGATTTATCGCTATTAGATGAGCCTATGTTAGATTAGCTAGTTGGTAGGGTAAAGGCCTACCAAGGCGATGATCTATAGCTGGTCTGAGAGGATGATCAGCCACACTGGAACTGAGATACGGTCCAGACTCCTACGGGAGGCAGCAGTGGGGAATATTGGACAATGGGCGCAAGCCTGATCCAGCTATGCCGCATGAGTGAGGAAGGCCTTAGGGTTGTAAAACTCTTTCAGTAGGGAAGATAATGACGGTACCTACAGAAGAAGTCCCGGCAAACTCCGTGCCAGCAGC…
F	Slovakia	Bratislava - Železná studienka	Urban/ suburban	present	+	+	J	10.6.2013	II	I	GGATATCTTTCGCCTTACTTTGTTACAAATGCTGAAAAAATGCTGGTGGAATTTGAAAATCCATACATATTCCTTACTGAAAAGAAGATTAATCTTGTACAAAGCATTCTACCAATCTTAGAAAACGTTGCACGGTCTGGAAGRCCATTGCTCATCATAGCTGAAGACGTTGAAGGTGAAGCTCTKAGCACGCTTGTACTCAATAAGCTCCGTGGTGGCCTTCAAGTTGCTGCTGTAAAGGCGCCTGGTTTTGGTGACAGGAGAAAAGACATGCTTGGCGATATTGCTGTAATAGTAGGCGCTAAGTATGTAGTAAATGACGAGCTTGCTGTTAAGATGGAAGAYATCGCTCTAAGCGATCTTGGTACTGCTAAGAGCGTACGCATCACAAAAGACGCA…	ATGAAGAATAATTAGTGGCAGACGGGTGAGTAATGCATAGGAATCTACCTAATAGTATGGGATAGCCACTAGAAATGGTGGGTAATACTGTATAATCCCTGCGGGGGAAAGATTTATCGCTATTAGATGAGCCTATGTTAGATTAGCTAGTTGGTAGGGTAAAGGCCTACCAAGGCGATGATCTATAGCTGGTCTGAGAGGATGATCAGCCACACTGGAACTGAGATACGGTCCAGACTCCTACGGGAGGCAGCAGTGGGGAATATTGGACAATGGGCGCAAGCCTGATCCAGCTATGCCGCGTGAGTGAGGAAGGCCTTAGGGTTGTAAAACTCTTTCAGTAGGGAAGATAATGACGGTACCTACAGAAGAAGTCCCGGCAAACTCCGTGCCAGCAGC…
F	Slovakia	Bratislava - Železná studienka	Urban/ suburban	present	+	+	N	16.8.2013	II	II	GGATATCTTTCGCCTTACTTTGTTACAAATGCTGAAAAAATGCTGGTGGAATTTGAAAATCCATACATATTCCTTACTGAAAAGAAGATTAATCTTGTACAAAGCATTTTACCAATATTAGAAAACGTTGCGAGAGCTGGCAGACCATTGCTCATCATAGCTGAAGATGTTGAAGGTGAAGCTCTGAGCACGCTTGTACTCAATAAGCTCCGTGGTGGGCTTCAAGTTGCTGCTGTAAAGGCGCCTGGTTTCGGTGATAGAAGAAAAGACATGCTAGGCGATATTGCCGTAATAGTAGGCGCTAAGTATGTAGTAAATGACGAGCTTGCTGTTAAGATGGAAGATATCGCTCTAAGCGATCTTGGTACTGCTAAGAGCGTGCGTATCACAAAAGACGCA…	ATGAAGAATAATTAGTGGCAGACGGGTGAGTAATGCATAGGAATCTACCTAGTAGTATGGGATAGCCACTAGAAATGGTGGGTAATACTGTATAATCCCTGCGGGGGAAAGATTTATCGCTATTAGATGAGCCTATGTTAGATTAGCTAGTTGGTAGGGTAAAGGCCTACCAAGGCGATGATCTATAGCTGGTCTGAGAGGATGATCAGCCACACTGGAACTGAGATACGGTCCAGACTCCTACGGGAGGCAGCAGTGGGGAATATTGGACAATGGGCGCAAGCCTGATCCAGCTATGCCGCGTGAGTGAGGAAGGCCTTAGGGTTGTAAAGCTCTTTCAGTAGGGAAGATAATGACGGTACCTACAGAAGAAGTCCCGGCAAACTCCGTGCCAGCAGC…
F	Slovakia	Bratislava - Železná studienka	Urban/ suburban	present	+	+	A	19.4.2013	I	I	GGATATCTTTCGCCTTACTTTGTTACAAATGCTGAAAAAATGCTGGTGGAATTTGAAAATCCATACATATTCCTTACTGAAAAGAAGATTAATCTTGTACAAAGCATTCTACCAATCTTAGAAAACGTTGCACGGTCTGGAAGACCATTGCTCATCATAGCTGAAGACGTTGAAGGTGAAGCTCTGAGCACGCTTGTACTCAATAAGCTCCGTGGTGGCCTTCAAGTTGCTGCTGTAAAGGCGCCTGGTTTCGGTGACAGGAGAAAAGACATGCTTGGCGATATTGCTGTAATAGTAGGCGCTAAGTATGTAGTAAATGACGAGCTTGCTGTTAAGATGGAAGACATCGCTCTAAGCGATCTTGGTACTGCTAAGAGCGTACGCATCACAAAAGACGCA…	ATAAAGAATAGTTAGTGGCAGACGGGTGAGTAATGCATAGGAATCTACCTAGTAGTATGGGATAGCCACTAGAAATGGTGGGTAATACTGTATAATCCCTGCGGGGGAAAGATTTATCGCTATTAGATGAGCCTATGTTAGATTAGCTAGTTGGTAGGGTAAAGGCCTACCAAGGCGATGATCTATAGCTGGTCTGAGAGGATGATCAGCCACACTGGAACTGAGATACGGTCCAGACTCCTACGGGAGGCAGCAGTGGGGAATATTGGACAATGGGCGCAAGCCTGATCCAGCTATGCCGCATGAGTGAGGAAGGCCTTAGGGTTGTAAAACTCTTTCAGTAGGGAAGATAATGACGGTACCTACAGAAGAAGTCCCGGCAAACTCCGTGCCAGCAGC…
F	Slovakia	Bratislava - Železná studienka	Urban/ suburban	present	+	+	A	4.5.2011	I	I	GGATATCTTTCGCCTTACTTTGTTACAAATGCTGAAAAAATGCTGGTGGAATTTGAAAATCCATACATATTCCTTACTGAAAAGAAGATTAATCTTGTACAAAGCATTCTACCAATCTTAGAAAACGTTGCACGGTCTGGAAGACCATTGCTCATCATAGCTGAAGACGTTGAAGGTGAAGCTCTGAGCACGCTTGTACTCAATAAGCTCCGTGGTGGCCTTCAAGTTGCTGCTGTAAAGGCGCCTGGTTTCGGTGACAGGAGAAAAGACATGCTTGGCGATATTGCTGTAATAGTAGGCGCTAAGTATGTAGTAAATGACGAGCTTGCTGTTAAGATGGAAGACATCGCTCTAAGCGATCTTGGTACTGCTAAGAGCGTACGCATCACAAAAGACGCA…	ATAAAGAATAGTTAGTGGCAGACGGGTGAGTAATGCATAGGAATCTACCTAGTAGTATGGGATAGCCACTAGAAATGGTGGGTAATACTGTATAATCCCTGCGGGGGAAAGATTTATCGCTATTAGATGAGCCTATGTTAGATTAGCTAGTTGGTAGGGTAAAGGCCTACCAAGGCGATGATCTATAGCTGGTCTGAGAGGATGATCAGCCACACTGGAACTGAGATACGGTCCAGACTCCTACGGGAGGCAGCAGTGGGGAATATTGGACAATGGGCGCAAGCCTGATCCAGCTATGCCGCATGAGTGAGGAAGGCCTTAGGGTTGTAAAACTCTTTCAGTAGGGAAGATAATGACGGTACCTACAGAAGAAGTCCCGGCAAACTCCGTGCCAGCAGC…
F	Slovakia	Bratislava - Železná studienka	Urban/ suburban	present	+	+	A	4.5.2011	I	I	GGATATCTTTCGCCTTACTTTGTTACAAATGCTGAAAAAATGCTGGTGGAATTTGAAAATCCATACATATTCCTTACTGAAAAGAAGATTAATCTTGTACAAAGCATTCTACCAATCTTAGAAAACGTTGCACGGTCTGGAAGACCATTGCTCATCATAGCTGAAGACGTTGAAGGTGAAGCTCTGAGCACGCTTGTACTCAATAAGCTCCGTGGTGGCCTTCAAGTTGCTGCTGTAAAGGCGCCTGGTTTCGGTGACAGGAGAAAAGACATGCTTGGCGATATTGCTGTAATAGTAGGCGCTAAGTATGTAGTAAATGACGAGCTTGCTGTTAAGATGGAAGACATCGCTCTAAGCGATCTTGGTACTGCTAAGAGCGTACGCATCACAAAAGACGCA…	ATAAAGAATAGTTAGTGGCAGACGGGTGAGTAATGCATAGGAATCTACCTAGTAGTATGGGATAGCCACTAGAAATGGTGGGTAATACTGTATAATCCCTGCGGGGGAAAGATTTATCGCTATTAGATGAGCCTATGTTAGATTAGCTAGTTGGTAGGGTAAAGGCCTACCAAGGCGATGATCTATAGCTGGTCTGAGAGGATGATCAGCCACACTGGAACTGAGATACGGTCCAGACTCCTACGGGAGGCAGCAGTGGGGAATATTGGACAATGGGCGCAAGCCTGATCCAGCTATGCCGCATGAGTGAGGAAGGCCTTAGGGTTGTAAAACTCTTTCAGTAGGGAAGATAATGACGGTACCTACAGAAGAAGTCCCGGCAAACTCCGTGCCAGCAGC…
F	Slovakia	Bratislava	Urban/ suburban	present	+	+	A	4.5.2011	1			ATAAAGAATAGTTAGTGGCAGACGGGTGAGTAATGCATAGGAATCTACCTAGTAGTATGGGATAGCCACTAGAAATGGTGGGTAATACTGTATAATCCCTGCGGGGGAAAGATTTATCGCTATTAGATGAGCCTATGTTAGATTAGCTAGTTGGTAGGGTAAAGGCCTACCAAGGCGATGATCTATAGCTGGTCTGAGAGGATGATCAGCCACACTGGAACTGAGATACGGTCCAGACTCCTACGGGAGGCAGCAGTGGGGAATATTGGACAATGGGCGCAAGCCTGATCCAGCTATGCCGCATGAGTGAGGAAGGCCTTAGGGTTGTAAAACTCTTTCAGTAGGGAAGATAATGACGGTACCTACAGAAGAAGTCCCGGCAAACTCCGTGCCAGCAGC…
F	Slovakia	Bratislava - Železná studienka	Urban/ suburban	present	+	+	A	4.5.2011	I	I	GGATATCTTTCGCCTTACTTTGTTACAAATGCTGAAAAAATGCTGGTGGAATTTGAAAATCCATACATATTCCTTACTGAAAAGAAGATTAATCTTGTACAAAGCATTCTACCAATCTTAGAAAACGTTGCACGGTCTGGAAGACCATTGCTCATCATAGCTGAAGACGTTGAAGGTGAAGCTCTGAGCACGCTTGTACTCAATAAGCTCCGTGGTGGCCTTCAAGTTGCTGCTGTAAAGGCGCCTGGTTTCGGTGACAGGAGAAAAGACATGCTTGGCGATATTGCTGTAATAGTAGGCGCTAAGTATGTAGTAAATGACGAGCTTGCTGTTAAGATGGAAGACATCGCTCTAAGCGATCTTGGTACTGCTAAGAGCGTACGCATCACAAAAGACGCA…	ATAAAGAATAGTTAGTGGCAGACGGGTGAGTAATGCATAGGAATCTACCTAGTAGTATGGGATAGCCACTAGAAATGGTGGGTAATACTGTATAATCCCTGCGGGGGAAAGATTTATCGCTATTAGATGAGCCTATGTTAGATTAGCTAGTTGGTAGGGTAAAGGCCTACCAAGGCGATGATCTATAGCTGGTCTGAGAGGATGATCAGCCACACTGGAACTGAGATACGGTCCAGACTCCTACGGGAGGCAGCAGTGGGGAATATTGGACAATGGGCGCAAGCCTGATCCAGCTATGCCGCATGAGTGAGGAAGGCCTTAGGGTTGTAAAACTCTTTCAGTAGGGAAGATAATGACGGTACCTACAGAAGAAGTCCCGGCAAACTCCGTGCCAGCAGC…
F	Slovakia	Bratislava - Železná studienka	Urban/ suburban	present	+	+	A	20.5.2011	I	I	GGATATCTTTCGCCTTACTTTGTTACAAATGCTGAAAAAATGCTGGTGGAATTTGAAAATCCATACATATTCCTTACTGAAAAGAAGATTAATCTTGTACAAAGCATTCTACCAATCTTAGAAAACGTTGCACGGTCTGGAAGACCATTGCTCATCATAGCTGAAGACGTTGAAGGTGAAGCTCTGAGCACGCTTGTACTCAATAAGCTCCGTGGTGGCCTTCAAGTTGCTGCTGTAAAGGCGCCTGGTTTCGGTGACAGGAGAAAAGACATGCTTGGCGATATTGCTGTAATAGTAGGCGCTAAGTATGTAGTAAATGACGAGCTTGCTGTTAAGATGGAAGACATCGCTCTAAGCGATCTTGGTACTGCTAAGAGCGTACGCATCACAAAAGACGCA…	ATAAAGAATAGTTAGTGGCAGACGGGTGAGTAATGCATAGGAATCTACCTAGTAGTATGGGATAGCCACTAGAAATGGTGGGTAATACTGTATAATCCCTGCGGGGGAAAGATTTATCGCTATTAGATGAGCCTATGTTAGATTAGCTAGTTGGTAGGGTAAAGGCCTACCAAGGCGATGATCTATAGCTGGTCTGAGAGGATGATCAGCCACACTGGAACTGAGATACGGTCCAGACTCCTACGGGAGGCAGCAGTGGGGAATATTGGACAATGGGCGCAAGCCTGATCCAGCTATGCCGCATGAGTGAGGAAGGCCTTAGGGTTGTAAAACTCTTTCAGTAGGGAAGATAATGACGGTACCTACAGAAGAAGTCCCGGCAAACTCCGTGCCAGCAGC…
F	Slovakia	Bratislava - Železná studienka	Urban/ suburban	present	+	+	A	24.5.2012	I	I	GGATATCTTTCGCCTTACTTTGTTACAAATGCTGAAAAAATGCTGGTGGAATTTGAAAATCCATACATATTCCTTACTGAAAAGAAGATTAATCTTGTACAAAGCATTCTACCAATCTTAGAAAACGTTGCACGGTCTGGAAGACCATTGCTCATCATAGCTGAAGACGTTGAAGGTGAAGCTCTGAGCACGCTTGTACTCAATAAGCTCCGTGGTGGCCTTCAAGTTGCTGCTGTAAAGGCGCCTGGTTTCGGTGACAGGAGAAAAGACATGCTTGGCGATATTGCTGTAATAGTAGGCGCTAAGTATGTAGTAAATGACGAGCTTGCTGTTAAGATGGAAGACATCGCTCTAAGCGATCTTGGTACTGCTAAGAGCGTACGCATCACAAAAGACGCA…	ATAAAGAATAGTTAGTGGCAGACGGGTGAGTAATGCATAGGAATCTACCTAGTAGTATGGGATAGCCACTAGAAATGGTGGGTAATACTGTATAATCCCTGCGGGGGAAAGATTTATCGCTATTAGATGAGCCTATGTTAGATTAGCTAGTTGGTAGGGTAAAGGCCTACCAAGGCGATGATCTATAGCTGGTCTGAGAGGATGATCAGCCACACTGGAACTGAGATACGGTCCAGACTCCTACGGGAGGCAGCAGTGGGGAATATTGGACAATGGGCGCAAGCCTGATCCAGCTATGCCGCATGAGTGAGGAAGGCCTTAGGGTTGTAAAACTCTTTCAGTAGGGAAGATAATGACGGTACCTACAGAAGAAGTCCCGGCAAACTCCGTGCCAGCAGC…
F	Slovakia	Bratislava - Železná studienka	Urban/ suburban	present	+	+	A	24.5.2012	I	I	GGATATCTTTCGCCTTACTTTGTTACAAATGCTGAAAAAATGCTGGTGGAATTTGAAAATCCATACATATTCCTTACTGAAAAGAAGATTAATCTTGTACAAAGCATTCTACCAATCTTAGAAAACGTTGCACGGTCTGGAAGACCATTGCTCATCATAGCTGAAGACGTTGAAGGTGAAGCTCTGAGCACGCTTGTACTCAATAAGCTCCGTGGTGGCCTTCAAGTTGCTGCTGTAAAGGCGCCTGGTTTCGGTGACAGGAGAAAAGACATGCTTGGCGATATTGCTGTAATAGTAGGCGCTAAGTATGTAGTAAATGACGAGCTTGCTGTTAAGATGGAAGACATCGCTCTAAGCGATCTTGGTACTGCTAAGAGCGTACGCATCACAAAAGACGCA…	ATAAAGAATAGTTAGTGGCAGACGGGTGAGTAATGCATAGGAATCTACCTAGTAGTATGGGATAGCCACTAGAAATGGTGGGTAATACTGTATAATCCCTGCGGGGGAAAGATTTATCGCTATTAGATGAGCCTATGTTAGATTAGCTAGTTGGTAGGGTAAAGGCCTACCAAGGCGATGATCTATAGCTGGTCTGAGAGGATGATCAGCCACACTGGAACTGAGATACGGTCCAGACTCCTACGGGAGGCAGCAGTGGGGAATATTGGACAATGGGCGCAAGCCTGATCCAGCTATGCCGCATGAGTGAGGAAGGCCTTAGGGTTGTAAAACTCTTTCAGTAGGGAAGATAATGACGGTACCTACAGAAGAAGTCCCGGCAAACTCCGTGCCAGCAGC…
F	Slovakia	Bratislava - Železná studienka	Urban/ suburban	present	+	+	X	24.5.2012	II	II	GGATATCTTTCGCCTTACTTTGTTACAAATGCTGAAAAAATGCTGGTGGAATTTGAAAATCCATACATATTCCTTACTGAAAAGAAGATTAATCTTGTACAAAGCATTCTACCAATATTAGAAAACGTTGCGAGAGCTGGTAGACCATTGCTTATCATAGCTGAAGATGTTGAAGGTGAAGCTCTGAGCACGCTTGTACTCAATAAGCTCCGTGGTGGGCTTCAAGTTGCTGCTGTAAAGGCGCCTGGTTTCGGTGACAGAAGAAAAGACATGCTAGGCGATATTGCCGTAATAGTAGGCGCTAAGTATGTAGTAAATGACGAGCTTGCTGTTAAGATGGAAGATATCGCTCTAAGCGATCTTGGTACTGCTAAGAGCGTGCGCATCACAAAAGACGCA…	ATGAAGAATAATTAGTGGCAGACGGGTGAGTAATGCATAGGAATCTACCTAGTAGTATGGGATAGCCACTAGAAATGGTGGGTAATACTGTATAATCCCTGCGGGGGAAAGATTTATCGCTATTAGATGAGCCTATGTTAGATTAGCTAGTTGGTAGGGTAAAGGCCTACCAAGGCGATGATCTATAGCTGGTCTGAGAGGATGATCAGCCACACTGGAACTGAGATACGGTCCAGACTCCTACGGGAGGCAGCAGTGGGGAATATTGGACAATGGGCGCAAGCCTGATCCAGCTATGCCGCGTGAGTGAGGAAGGCCTTAGGGTTGTAAAACTCTTTCAGTAGGGAAGATAATGACGGTACCTACAGAAGAAGTCCCGGCAAACTCCGTGCCAGCAGC…
F	Slovakia	Bratislava - Mokrohajská street	Urban/ suburban	absent	+	+	A	2.5.2011	I	I	GGATATCTTTCGCCTTACTTTGTTACAAATGCTGAAAAAATGCTGGTGGAATTTGAAAATCCATACATATTCCTTACTGAAAAGAAGATTAATCTTGTACAAAGCATTCTACCAATCTTAGAAAACGTTGCACGGTCTGGAAGACCATTGCTCATCATAGCTGAAGACGTTGAAGGTGAAGCTCTGAGCACGCTTGTACTCAATAAGCTCCGTGGTGGCCTTCAAGTTGCTGCTGTAAAGGCGCCTGGTTTCGGTGACAGGAGAAAAGACATGCTTGGCGATATTGCTGTAATAGTAGGCGCTAAGTATGTAGTAAATGACGAGCTTGCTGTTAAGATGGAAGACATCGCTCTAAGCGATCTTGGTACTGCTAAGAGCGTACGCATCACAAAAGACGCA…	ATAAAGAATAGTTAGTGGCAGACGGGTGAGTAATGCATAGGAATCTACCTAGTAGTATGGGATAGCCACTAGAAATGGTGGGTAATACTGTATAATCCCTGCGGGGGAAAGATTTATCGCTATTAGATGAGCCTATGTTAGATTAGCTAGTTGGTAGGGTAAAGGCCTACCAAGGCGATGATCTATAGCTGGTCTGAGAGGATGATCAGCCACACTGGAACTGAGATACGGTCCAGACTCCTACGGGAGGCAGCAGTGGGGAATATTGGACAATGGGCGCAAGCCTGATCCAGCTATGCCGCATGAGTGAGGAAGGCCTTAGGGTTGTAAAACTCTTTCAGTAGGGAAGATAATGACGGTACCTACAGAAGAAGTCCCGGCAAACTCCGTGCCAGCAGC…
F	Slovakia	Bratislava - Mokrohajská street	Urban/ suburban	absent	+	+	A	2.5.2011	I	I	GGATATCTTTCGCCTTACTTTGTTACAAATGCTGAAAAAATGCTGGTGGAATTTGAAAATCCATACATATTCCTTACTGAAAAGAAGATTAATCTTGTACAAAGCATTCTACCAATCTTAGAAAACGTTGCACGGTCTGGAAGACCATTGCTCATCATAGCTGAAGACGTTGAAGGTGAAGCTCTGAGCACGCTTGTACTCAATAAGCTCCGTGGTGGCCTTCAAGTTGCTGCTGTAAAGGCGCCTGGTTTCGGTGACAGGAGAAAAGACATGCTTGGCGATATTGCTGTAATAGTAGGCGCTAAGTATGTAGTAAATGACGAGCTTGCTGTTAAGATGGAAGACATCGCTCTAAGCGATCTTGGTACTGCTAAGAGCGTACGCATCACAAAAGACGCA…	ATAAAGAATAGTTAGTGGCAGACGGGTGAGTAATGCATAGGAATCTACCTAGTAGTATGGGATAGCCACTAGAAATGGTGGGTAATACTGTATAATCCCTGCGGGGGAAAGATTTATCGCTATTAGATGAGCCTATGTTAGATTAGCTAGTTGGTAGGGTAAAGGCCTACCAAGGCGATGATCTATAGCTGGTCTGAGAGGATGATCAGCCACACTGGAACTGAGATACGGTCCAGACTCCTACGGGAGGCAGCAGTGGGGAATATTGGACAATGGGCGCAAGCCTGATCCAGCTATGCCGCATGAGTGAGGAAGGCCTTAGGGTTGTAAAACTCTTTCAGTAGGGAAGATAATGACGGTACCTACAGAAGAAGTCCCGGCAAACTCCGTGCCAGCAGC…
F	Slovakia	Bratislava - Mokrohajská street	Urban/ suburban	absent	+	+	A	2.5.2011	I	I	GGATATCTTTCGCCTTACTTTGTTACAAATGCTGAAAAAATGCTGGTGGAATTTGAAAATCCATACATATTCCTTACTGAAAAGAAGATTAATCTTGTACAAAGCATTCTACCAATCTTAGAAAACGTTGCACGGTCTGGAAGACCATTGCTCATCATAGCTGAAGACGTTGAAGGTGAAGCTCTGAGCACGCTTGTACTCAATAAGCTCCGTGGTGGCCTTCAAGTTGCTGCTGTAAAGGCGCCTGGTTTCGGTGACAGGAGAAAAGACATGCTTGGCGATATTGCTGTAATAGTAGGCGCTAAGTATGTAGTAAATGACGAGCTTGCTGTTAAGATGGAAGACATCGCTCTAAGCGATCTTGGTACTGCTAAGAGCGTACGCATCACAAAAGACGCA…	ATAAAGAATAGTTAGTGGCAGACGGGTGAGTAATGCATAGGAATCTACCTAGTAGTATGGGATAGCCACTAGAAATGGTGGGTAATACTGTATAATCCCTGCGGGGGAAAGATTTATCGCTATTAGATGAGCCTATGTTAGATTAGCTAGTTGGTAGGGTAAAGGCCTACCAAGGCGATGATCTATAGCTGGTCTGAGAGGATGATCAGCCACACTGGAACTGAGATACGGTCCAGACTCCTACGGGAGGCAGCAGTGGGGAATATTGGACAATGGGCGCAAGCCTGATCCAGCTATGCCGCATGAGTGAGGAAGGCCTTAGGGTTGTAAAACTCTTTCAGTAGGGAAGATAATGACGGTACCTACAGAAGAAGTCCCGGCAAACTCCGTGCCAGCAGC…
F	Slovakia	Bratislava - Mokrohajská street	Urban/ suburban	absent	+	+	A	2.5.2011	I	I	GGATATCTTTCGCCTTACTTTGTTACAAATGCTGAAAAAATGCTGGTGGAATTTGAAAATCCATACATATTCCTTACTGAAAAGAAGATTAATCTTGTACAAAGCATTCTACCAATCTTAGAAAACGTTGCACGGTCTGGAAGACCATTGCTCATCATAGCTGAAGACGTTGAAGGTGAAGCTCTGAGCACGCTTGTACTCAATAAGCTCCGTGGTGGCCTTCAAGTTGCTGCTGTAAAGGCGCCTGGTTTCGGTGACAGGAGAAAAGACATGCTTGGCGATATTGCTGTAATAGTAGGCGCTAAGTATGTAGTAAATGACGAGCTTGCTGTTAAGATGGAAGACATCGCTCTAAGCGATCTTGGTACTGCTAAGAGCGTACGCATCACAAAAGACGCA…	ATAAAGAATAGTTAGTGGCAGACGGGTGAGTAATGCATAGGAATCTACCTAGTAGTATGGGATAGCCACTAGAAATGGTGGGTAATACTGTATAATCCCTGCGGGGGAAAGATTTATCGCTATTAGATGAGCCTATGTTAGATTAGCTAGTTGGTAGGGTAAAGGCCTACCAAGGCGATGATCTATAGCTGGTCTGAGAGGATGATCAGCCACACTGGAACTGAGATACGGTCCAGACTCCTACGGGAGGCAGCAGTGGGGAATATTGGACAATGGGCGCAAGCCTGATCCAGCTATGCCGCATGAGTGAGGAAGGCCTTAGGGTTGTAAAACTCTTTCAGTAGGGAAGATAATGACGGTACCTACAGAAGAAGTCCCGGCAAACTCCGTGCCAGCAGC…
F	Slovakia	Bratislava	Urban/ suburban	absent	+	+	A	2.5.2011	1			ATAAAGAATAGTTAGTGGCAGACGGGTGAGTAATGCATAGGAATCTACCTAGTAGTATGGGATAGCCACTAGAAATGGTGGGTAATACTGTATAATCCCTGCGGGGGAAAGATTTATCGCTATTAGATGAGCCTATGTTAGATTAGCTAGTTGGTAGGGTAAAGGCCTACCAAGGCGATGATCTATAGCTGGTCTGAGAGGATGATCAGCCACACTGGAACTGAGATACGGTCCAGACTCCTACGGGAGGCAGCAGTGGGGAATATTGGACAATGGGCGCAAGCCTGATCCAGCTATGCCGCATGAGTGAGGAAGGCCTTAGGGTTGTAAAACTCTTTCAGTAGGGAAGATAATGACGGTACCTACAGAAGAAGTCCCGGCAAACTCCGTGCCAGCAGC…
F	Slovakia	Bratislava - Mokrohajská street	Urban/ suburban	absent	+	+	A	2.5.2011	I	I	CTGGTGGAATTTGAAAATCCATACATATTCCTTACTGAAAAGAAGATTAATCTTGTACAAAGCATTCTACCAATCTTAGAAAACGTTGCACGGTCTGGAAGACCATTGCTCATCATAGCTGAAGACGTTGAAGGTGAAGCTCTGAGCACGCTTGTACTCAATAAGCTCCGTGGTGGCCTTCAAGTTGCTGCTGTAAAGGCGCCTGGTTTCGGTGACAGGAGAAAAGACATGCTTGGCGATATTGCTGTAATAGTAGGCGCTAAGTATGTAGTAAATGACGAGCTTGCTGTTAAGATGGAAGACATCGCTCTAAGCGATCTTGGTACTGCTAAGAGCGTACGCATCACAAAAGACGCAACTACTATCATAGGTAGTGTTGATAGCAGTTCTGAAAGCATA…	ATAAAGAATAGTTAGTGGCAGACGGGTGAGTAATGCATAGGAATCTACCTAGTAGTATGGGATAGCCACTAGAAATGGTGGGTAATACTGTATAATCCCTGCGGGGGAAAGATTTATCGCTATTAGATGAGCCTATGTTAGATTAGCTAGTTGGTAGGGTAAAGGCCTACCAAGGCGATGATCTATAGCTGGTCTGAGAGGATGATCAGCCACACTGGAACTGAGATACGGTCCAGACTCCTACGGGAGGCAGCAGTGGGGAATATTGGACAATGGGCGCAAGCCTGATCCAGCTATGCCGCATGAGTGAGGAAGGCCTTAGGGTTGTAAAACTCTTTCAGTAGGGAAGATAATGACGGTACCTACAGAAGAAGTCCCGGCAAACTCCGTGCCAGCAGC…
F	Slovakia	Bratislava - Mokrohajská street	Urban/ suburban	absent	+	+	A	2.5.2011	I	I	GGATATCTTTCGCCTTACTTTGTTACAAATGCTGAAAAAATGCTGGTGGAATTTGAAAATCCATACATATTCCTTACTGAAAAGAAGATTAATCTTGTACAAAGCATTCTACCAATCTTAGAAAACGTTGCACGGTCTGGAAGACCATTGCTCATCATAGCTGAAGACGTTGAAGGTGAAGCTCTGAGCACGCTTGTACTCAATAAGCTCCGTGGTGGCCTTCAAGTTGCTGCTGTAAAGGCGCCTGGTTTCGGTGACAGGAGAAAAGACATGCTTGGCGATATTGCTGTAATAGTAGGCGCTAAGTATGTAGTAAATGACGAGCTTGCTGTTAAGATGGAAGACATCGCTCTAAGCGATCTTGGTACTGCTAAGAGCGTACGCATCACAAAAGACGCA…	ATAAAGAATAGTTAGTGGCAGACGGGTGAGTAATGCATAGGAATCTACCTAGTAGTATGGGATAGCCACTAGAAATGGTGGGTAATACTGTATAATCCCTGCGGGGGAAAGATTTATCGCTATTAGATGAGCCTATGTTAGATTAGCTAGTTGGTAGGGTAAAGGCCTACCAAGGCGATGATCTATAGCTGGTCTGAGAGGATGATCAGCCACACTGGAACTGAGATACGGTCCAGACTCCTACGGGAGGCAGCAGTGGGGAATATTGGACAATGGGCGCAAGCCTGATCCAGCTATGCCGCATGAGTGAGGAAGGCCTTAGGGTTGTAAAACTCTTTCAGTAGGGAAGATAATGACGGTACCTACAGAAGAAGTCCCGGCAAACTCCGTGCCAGCAGC…
F	Slovakia	Bratislava - Mokrohajská street	Urban/ suburban	absent	+	+	A	2.5.2011	I	I	GGATATCTTTCGCCTTACTTTGTTACAAATGCTGAAAAAATGCTGGTGGAATTTGAAAATCCATACATATTCCTTACTGAAAAGAAGATTAATCTTGTACAAAGCATTCTACCAATCTTAGAAAACGTTGCACGGTCTGGAAGACCATTGCTCATCATAGCTGAAGACGTTGAAGGTGAAGCTCTGAGCACGCTTGTACTCAATAAGCTCCGTGGTGGCCTTCAAGTTGCTGCTGTAAAGGCGCCTGGTTTCGGTGACAGGAGAAAAGACATGCTTGGCGATATTGCTGTAATAGTAGGCGCTAAGTATGTAGTAAATGACGAGCTTGCTGTTAAGATGGAAGACATCGCTCTAAGCGATCTTGGTACTGCTAAGAGCGTACGCATCACAAAAGACGCA…	ATAAAGAATAGTTAGTGGCAGACGGGTGAGTAATGCATAGGAATCTACCTAGTAGTATGGGATAGCCACTAGAAATGGTGGGTAATACTGTATAATCCCTGCGGGGGAAAGATTTATCGCTATTAGATGAGCCTATGTTAGATTAGCTAGTTGGTAGGGTAAAGGCCTACCAAGGCGATGATCTATAGCTGGTCTGAGAGGATGATCAGCCACACTGGAACTGAGATACGGTCCAGACTCCTACGGGAGGCAGCAGTGGGGAATATTGGACAATGGGCGCAAGCCTGATCCAGCTATGCCGCATGAGTGAGGAAGGCCTTAGGGTTGTAAAACTCTTTCAGTAGGGAAGATAATGACGGTACCTACAGAAGAAGTCCCGGCAAACTCCGTGCCAGCAGC…
F	Slovakia	Bratislava - Mokrohajská street	Urban/ suburban	absent	+	+	A	3.6.2011	I	I	GGATATCTTTCGCCTTACTTTGTTACAAATGCTGAAAAAATGCTGGTGGAATTTGAAAATCCATACATATTCCTTACTGAAAAGAAGATTAATCTTGTACAAAGCATTCTACCAATCTTAGAAAACGTTGCACGGTCTGGAAGACCATTGCTCATCATAGCTGAAGACGTTGAAGGTGAAGCTCTGAGCACGCTTGTACTCAATAAGCTCCGTGGTGGCCTTCAAGTTGCTGCTGTAAAGGCGCCTGGTTTCGGTGACAGGAGAAAAGACATGCTTGGCGATATTGCTGTAATAGTAGGCGCTAAGTATGTAGTAAATGACGAGCTTGCTGTTAAGATGGAAGACATCGCTCTAAGCGATCTTGGTACTGCTAAGAGCGTACGCATCACAAAAGACGCA…	ATAAAGAATAGTTAGTGGCAGACGGGTGAGTAATGCATAGGAATCTACCTAGTAGTATGGGATAGCCACTAGAAATGGTGGGTAATACTGTATAATCCCTGCGGGGGAAAGATTTATCGCTATTAGATGAGCCTATGTTAGATTAGCTAGTTGGTAGGGTAAAGGCCTACCAAGGCGATGATCTATAGCTGGTCTGAGAGGATGATCAGCCACACTGGAACTGAGATACGGTCCAGACTCCTACGGGAGGCAGCAGTGGGGAATATTGGACAATGGGCGCAAGCCTGATCCAGCTATGCCGCATGAGTGAGGAAGGCCTTAGGGTTGTAAAACTCTTTCAGTAGGGAAGATAATGACGGTACCTACAGAAGAAGTCCCGGCAAACTCCGTGCCAGCAGC…
F	Slovakia	Bratislava - SAS Campus	Urban/ suburban	present	+	+	A	21.4.2011	I	I	GGATATCTTTCGCCTTACTTTGTTACAAATGCTGAAAAAATGCTGGTGGAATTTGAAAATCCATACATATTCCTTACTGAAAAGAAGATTAATCTTGTACAAAGCATTCTACCAATCTTAGAAAACGTTGCACGGTCTGGAAGACCATTGCTCATCATAGCTGAAGACGTTGAAGGTGAAGCTCTGAGCACGCTTGTACTCAATAAGCTCCGTGGTGGCCTTCAAGTTGCTGCTGTAAAGGCGCCTGGTTTCGGTGACAGGAGAAAAGACATGCTTGGCGATATTGCTGTAATAGTAGGCGCTAAGTATGTAGTAAATGACGAGCTTGCTGTTAAGATGGAAGACATCGCTCTAAGCGATCTTGGTACTGCTAAGAGCGTACGCATCACAAAAGACGCA…	ATAAAGAATAGTTAGTGGCAGACGGGTGAGTAATGCATAGGAATCTACCTAGTAGTATGGGATAGCCACTAGAAATGGTGGGTAATACTGTATAATCCCTGCGGGGGAAAGATTTATCGCTATTAGATGAGCCTATGTTAGATTAGCTAGTTGGTAGGGTAAAGGCCTACCAAGGCGATGATCTATAGCTGGTCTGAGAGGATGATCAGCCACACTGGAACTGAGATACGGTCCAGACTCCTACGGGAGGCAGCAGTGGGGAATATTGGACAATGGGCGCAAGCCTGATCCAGCTATGCCGCATGAGTGAGGAAGGCCTTAGGGTTGTAAAACTCTTTCAGTAGGGAAGATAATGACGGTACCTACAGAAGAAGTCCCGGCAAACTCCGTGCCAGCAGC…
F	Slovakia	Bratislava - SAS Campus	Urban/ suburban	present	+	+	A	21.4.2011	I	I	GGATATCTTTCGCCTTACTTTGTTACAAATGCTGAAAAAATGCTGGTGGAATTTGAAAATCCATACATATTCCTTACTGAAAAGAAGATTAATCTTGTACAAAGCATTCTACCAATCTTAGAAAACGTTGCACGGTCTGGAAGACCATTGCTCATCATAGCTGAAGACGTTGAAGGTGAAGCTCTGAGCACGCTTGTACTCAATAAGCTCCGTGGTGGCCTTCAAGTTGCTGCTGTAAAGGCGCCTGGTTTCGGTGACAGGAGAAAAGACATGCTTGGCGATATTGCTGTAATAGTAGGCGCTAAGTATGTAGTAAATGACGAGCTTGCTGTTAAGATGGAAGACATCGCTCTAAGCGATCTTGGTACTGCTAAGAGCGTACGCATCACAAAAGACGCA…	ATAAAGAATAGTTAGTGGCAGACGGGTGAGTAATGCATAGGAATCTACCTAGTAGTATGGGATAGCCACTAGAAATGGTGGGTAATACTGTATAATCCCTGCGGGGGAAAGATTTATCGCTATTAGATGAGCCTATGTTAGATTAGCTAGTTGGTAGGGTAAAGGCCTACCAAGGCGATGATCTATAGCTGGTCTGAGAGGATGATCAGCCACACTGGAACTGAGATACGGTCCAGACTCCTACGGGAGGCAGCAGTGGGGAATATTGGACAATGGGCGCAAGCCTGATCCAGCTATGCCGCATGAGTGAGGAAGGCCTTAGGGTTGTAAAACTCTTTCAGTAGGGAAGATAATGACGGTACCTACAGAAGAAGTCCCGGCAAACTCCGTGCCAGCAGC…
F	Slovakia	Bratislava - SAS Campus	Urban/ suburban	present	+	+	X	21.4.2011	II	II	GGATATCTTTCGCCTTACTTTGTTACAAATGCTGAAAAAATGCTGGTGGAATTTGAAAATCCATACATATTCCTTACTGAAAAGAAGATTAATCTTGTACAAAGCATTCTACCAATATTAGAAAACGTTGCGAGAGCTGGTAGACCATTGCTTATCATAGCTGAAGATGTTGAAGGTGAAGCTCTGAGCACGCTTGTACTCAATAAGCTCCGTGGTGGGCTTCAAGTTGCTGCTGTAAAGGCGCCTGGTTTCGGTGACAGAAGAAAAGACATGCTAGGCGATATTGCCGTAATAGTAGGCGCTAAGTATGTAGTAAATGACGAGCTTGCTGTTAAGATGGAAGATATCGCTCTAAGCGATCTTGGTACTGCTAAGAGCGTGCGCATCACAAAAGACGCA…	ATGAAGAATAATTAGTGGCAGACGGGTGAGTAATGCATAGGAATCTACCTAGTAGTATGGGATAGCCACTAGAAATGGTGGGTAATACTGTATAATCCCTGCGGGGGAAAGATTTATCGCTATTAGATGAGCCTATGTTAGATTAGCTAGTTGGTAGGGTAAAGGCCTACCAAGGCGATGATCTATAGCTGGTCTGAGAGGATGATCAGCCACACTGGAACTGAGATACGGTCCAGACTCCTACGGGAGGCAGCAGTGGGGAATATTGGACAATGGGCGCAAGCCTGATCCAGCTATGCCGCGTGAGTGAGGAAGGCCTTAGGGTTGTAAAACTCTTTCAGTAGGGAAGATAATGACGGTACCTACAGAAGAAGTCCCGGCAAACTCCGTGCCAGCAGC…
F	Slovakia	Bratislava - Železná studienka	Urban/ suburban	present	+	+	A	20.5.2011	I	I	GGATATCTTTCGCCTTACTTTGTTACAAATGCTGAAAAAATGCTGGTGGAATTTGAAAATCCATACATATTCCTTACTGAAAAGAAGATTAATCTTGTACAAAGCATTCTACCAATCTTAGAAAACGTTGCACGGTCTGGAAGACCATTGCTCATCATAGCTGAAGACGTTGAAGGTGAAGCTCTGAGCACGCTTGTACTCAATAAGCTCCGTGGTGGCCTTCAAGTTGCTGCTGTAAAGGCGCCTGGTTTCGGTGACAGGAGAAAAGACATGCTTGGCGATATTGCTGTAATAGTAGGCGCTAAGTATGTAGTAAATGACGAGCTTGCTGTTAAGATGGAAGACATCGCTCTAAGCGATCTTGGTACTGCTAAGAGCGTACGCATCACAAAAGACGCA…	ATAAAGAATAGTTAGTGGCAGACGGGTGAGTAATGCATAGGAATCTACCTAGTAGTATGGGATAGCCACTAGAAATGGTGGGTAATACTGTATAATCCCTGCGGGGGAAAGATTTATCGCTATTAGATGAGCCTATGTTAGATTAGCTAGTTGGTAGGGTAAAGGCCTACCAAGGCGATGATCTATAGCTGGTCTGAGAGGATGATCAGCCACACTGGAACTGAGATACGGTCCAGACTCCTACGGGAGGCAGCAGTGGGGAATATTGGACAATGGGCGCAAGCCTGATCCAGCTATGCCGCATGAGTGAGGAAGGCCTTAGGGTTGTAAAACTCTTTCAGTAGGGAAGATAATGACGGTACCTACAGAAGAAGTCCCGGCAAACTCCGTGCCAGCAGC…
F	Slovakia	Bratislava - Železná studienka	Urban/ suburban	present	+	+	A	19.4.2012	I	I	GGATATCTTTCGCCTTACTTTGTTACAAATGCTGAAAAAATGCTGGTGGAATTTGAAAATCCATACATATTCCTTACTGAAAAGAAGATTAATCTTGTACAAAGCATTCTACCAATCTTAGAAAACGTTGCACGGTCTGGAAGACCATTGCTCATCATAGCTGAAGACGTTGAAGGTGAAGCTCTGAGCACGCTTGTACTCAATAAGCTCCGTGGTGGCCTTCAAGTTGCTGCTGTAAAGGCGCCTGGTTTCGGTGACAGGAGAAAAGACATGCTTGGCGATATTGCTGTAATAGTAGGCGCTAAGTATGTAGTAAATGACGAGCTTGCTGTTAAGATGGAAGACATCGCTCTAAGCGATCTTGGTACTGCTAAGAGCGTACGCATCACAAAAGACGCA…	ATAAAGAATAGTTAGTGGCAGACGGGTGAGTAATGCATAGGAATCTACCTAGTAGTATGGGATAGCCACTAGAAATGGTGGGTAATACTGTATAATCCCTGCGGGGGAAAGATTTATCGCTATTAGATGAGCCTATGTTAGATTAGCTAGTTGGTAGGGTAAAGGCCTACCAAGGCGATGATCTATAGCTGGTCTGAGAGGATGATCAGCCACACTGGAACTGAGATACGGTCCAGACTCCTACGGGAGGCAGCAGTGGGGAATATTGGACAATGGGCGCAAGCCTGATCCAGCTATGCCGCATGAGTGAGGAAGGCCTTAGGGTTGTAAAACTCTTTCAGTAGGGAAGATAATGACGGTACCTACAGAAGAAGTCCCGGCAAACTCCGTGCCAGCAGC…
F	Slovakia	Bratislava - Železná studienka	Urban/ suburban	present	+	+	A	19.4.2012	I	I	GGATATCTTTCGCCTTACTTTGTTACAAATGCTGAAAAAATGCTGGTGGAATTTGAAAATCCATACATATTCCTTACTGAAAAGAAGATTAATCTTGTACAAAGCATTCTACCAATCTTAGAAAACGTTGCACGGTCTGGAAGACCATTGCTCATCATAGCTGAAGACGTTGAAGGTGAAGCTCTGAGCACGCTTGTACTCAATAAGCTCCGTGGTGGCCTTCAAGTTGCTGCTGTAAAGGCGCCTGGTTTCGGTGACAGGAGAAAAGACATGCTTGGCGATATTGCTGTAATAGTAGGCGCTAAGTATGTAGTAAATGACGAGCTTGCTGTTAAGATGGAAGACATCGCTCTAAGCGATCTTGGTACTGCTAAGAGCGTACGCATCACAAAAGACGCA…	ATAAAGAATAGTTAGTGGCAGACGGGTGAGTAATGCATAGGAATCTACCTAGTAGTATGGGATAGCCACTAGAAATGGTGGGTAATACTGTATAATCCCTGCGGGGGAAAGATTTATCGCTATTAGATGAGCCTATGTTAGATTAGCTAGTTGGTAGGGTAAAGGCCTACCAAGGCGATGATCTATAGCTGGTCTGAGAGGATGATCAGCCACACTGGAACTGAGATACGGTCCAGACTCCTACGGGAGGCAGCAGTGGGGAATATTGGACAATGGGCGCAAGCCTGATCCAGCTATGCCGCATGAGTGAGGAAGGCCTTAGGGTTGTAAAACTCTTTCAGTAGGGAAGATAATGACGGTACCTACAGAAGAAGTCCCGGCAAACTCCGTGCCAGCAGC…
M	Slovakia	Bratislava - SAS Campus	Urban/ suburban	present	+	+	X	20.5.2011	II	I	GGATATCTTTCGCCTTACTTTGTTACAAATGCTGAAAAAATGCTGGTGGAATTTGAAAATCCATACATATTCCTTACTGAAAAGAAGATTAATCTTGTACAAAGCATTCTACCAATCTTAGAAAACGTTGCACGGTCTGGAAGACCATTGCTCATCATAGCTGAAGACGTTGAAGGTGAAGCTCTGAGCACGCTTGTACTCAATAAGCTCCGTGGTGGCCTTCAAGTTGCTGCTGTAAAGGCGCCTGGTTTCGGTGACAGGAGAAAAGACATGCTTGGCGATATTGCTGTAATAGTAGGCGCTAAGTATGTAGTAAATGACGAGCTTGCTGTTAAGATGGAAGACATCGCTCTAAGCGATCTTGGTACTGCTAAGAGCGTACGCATCACAAAAGACGCA…	ATGAAGAATAATTAGTGGCAGACGGGTGAGTAATGCATAGGAATCTACCTAGTAGTATGGGATAGCCACTAGAAATGGTGGGTAATACTGTATAATCCCTGCGGGGGAAAGATTTATCGCTATTAGATGAGCCTATGTTAGATTAGCTAGTTGGTAGGGTAAAGGCCTACCAAGGCGATGATCTATAGCTGGTCTGAGAGGATGATCAGCCACACTGGAACTGAGATACGGTCCAGACTCCTACGGGAGGCAGCAGTGGGGAATATTGGACAATGGGCGCAAGCCTGATCCAGCTATGCCGCGTGAGTGAGGAAGGCCTTAGGGTTGTAAAACTCTTTCAGTAGGGAAGATAATGACGGTACCTACAGAAGAAGTCCCGGCAAACTCCGTGCCAGCAGC…
M	Slovakia	Bratislava - SAS Campus	Urban/ suburban	present	+	+	A	19.4.2012	I	I	GGATATCTTTCGCCTTACTTTGTTACAAATGCTGAAAAAATGCTGGTGGAATTTGAAAATCCATACATATTCCTTACTGAAAAGAAGATTAATCTTGTACAAAGCATTCTACCAATCTTAGAAAACGTTGCACGGTCTGGAAGACCATTGCTCATCATAGCTGAAGACGTTGAAGGTGAAGCTCTGAGCACGCTTGTACTCAATAAGCTCCGTGGTGGCCTTCAAGTTGCTGCTGTAAAGGCGCCTGGTTTCGGTGACAGGAGAAAAGACATGCTTGGCGATATTGCTGTAATAGTAGGCGCTAAGTATGTAGTAAATGACGAGCTTGCTGTTAAGATGGAAGACATCGCTCTAAGCGATCTTGGTACTGCTAAGAGCGTACGCATCACAAAAGACGCA…	ATAAAGAATAGTTAGTGGCAGACGGGTGAGTAATGCATAGGAATCTACCTAGTAGTATGGGATAGCCACTAGAAATGGTGGGTAATACTGTATAATCCCTGCGGGGGAAAGATTTATCGCTATTAGATGAGCCTATGTTAGATTAGCTAGTTGGTAGGGTAAAGGCCTACCAAGGCGATGATCTATAGCTGGTCTGAGAGGATGATCAGCCACACTGGAACTGAGATACGGTCCAGACTCCTACGGGAGGCAGCAGTGGGGAATATTGGACAATGGGCGCAAGCCTGATCCAGCTATGCCGCATGAGTGAGGAAGGCCTTAGGGTTGTAAAACTCTTTCAGTAGGGAAGATAATGACGGTACCTACAGAAGAAGTCCCGGCAAACTCCGTGCCAGCAGC…
M	Slovakia	Bratislava - Železná studienka	Urban/ suburban	present	+	+	W	4.5.2011	II	II	GGATATCTTTCGCCTTACTTTGTTACAAATGCTGAAAAAATGCTGGTGGAATTTGAAAATCCATACATATTCCTTACTGAAAAGAAGATTAATCTTGTACAAAGCATTCTACCAATATTAGAAAACGTTGCGAGAGCTGGTAGACCATTGCTTATCATAGCTGAAGATGTTGAAGGTGAAGCTCTGAGCACGCTTGTACTCAATAAGCTCCGTGGTGGGCTTCAAGTTGCTGCTGTAAAGGCGCCTGGTTTCGGTGACAGAAGAAAAGACATGCTAGGCGATATTGCCGTAATAGTAGGCGCTAAGTATGTAGTAAATGACGAGCTTGCTGTTAAGATGGAAGATATCGCTCTAAGCGATCTTGGTACTGCTAAGAGCGTGCGCATCACAAAAGACGCA…	ATAAAGAATAATTAGTGGCAGACGGGTGAGTAATGCATAGGAATCTACCTAGTAGTATGGGATAGCCACTAGAAATGGTGGGTAATACTGTATAATCCCTGCGGGGGAAAGATTTATCGCTATTAGATGAGCCTATGTTAGATTAGCTAGTTGGTAGGGTAAAGGCCTACCAAGGCGATGATCTATAGCTGGTCTGAGAGGATGATCAGCCACACTGGAACTGAGATACGGTCCAGACTCCTACGGGAGGCAGCAGTGGGGAATATTGGACAATGGGCGCAAGCCTGATCCAGCTATGCCGCGTGAGTGAGGAAGGCCTTAGGGTTGTAAAACTCTTTCAGTAGGGAAGATAATGACGGTACCTACAGAAGAAGTCCCGGCAAACTCCGTGCCAGCAGC…
M	Slovakia	Bratislava - SAS Campus	Urban/ suburban	present	+	+	X	20.5.2011	II	II	GGATATCTTTCGCCTTACTTTGTTACAAATGCTGAAAAAATGCTGGTGGAATTTGAAAATCCATACATATTCCTTACTGAAAAGAAGATTAATCTTGTACAAAGCATTTTACCAATATTAGAAAACGTTGCGAGAGCTGGTAGACCATTGCTTATCATAGCTGAAGATGTTGAAGGTGAAGCTCTGAGCACGCTTGTACTCAATAAGCTCCGTGGTGGGCTTCAAGTTGCTGCTGTAAAGGCGCCTGGTTTCGGTGACAGAAGAAAAGACATGCTAGGCGATATTGCCGTAATAGTAGGCGCTAAGTATGTAGTAAATGACGAGCTTGCTGTTAAGATGGAAGATATCGCTCTAAGCGATCTTGGTACTGCTAAGAGCGTGCGCATCACAAAAGACGCA…	ATGAAGAATAATTAGTGGCAGACGGGTGAGTAATGCATAGGAATCTACCTAGTAGTATGGGATAGCCACTAGAAATGGTGGGTAATACTGTATAATCCCTGCGGGGGAAAGATTTATCGCTATTAGATGAGCCTATGTTAGATTAGCTAGTTGGTAGGGTAAAGGCCTACCAAGGCGATGATCTATAGCTGGTCTGAGAGGATGATCAGCCACACTGGAACTGAGATACGGTCCAGACTCCTACGGGAGGCAGCAGTGGGGAATATTGGACAATGGGCGCAAGCCTGATCCAGCTATGCCGCGTGAGTGAGGAAGGCCTTAGGGTTGTAAAACTCTTTCAGTAGGGAAGATAATGACGGTACCTACAGAAGAAGTCCCGGCAAACTCCGTGCCAGCAGC…
M	Slovakia	Bratislava - Železná studienka	Urban/ suburban	present	+	+	A	4.5.2011	I	I	GGATATCTTTCGCCTTACTTTGTTACAAATGCTGAAAAAATGCTGGTGGAATTTGAAAATCCATACATATTCCTTACTGAAAAGAAGATTAATCTTGTACAAAGCATTCTACCAATCTTAGAAAACGTTGCACGGTCTGGAAGACCATTGCTCATCATAGCTGAAGACGTTGAAGGTGAAGCTCTGAGCACGCTTGTACTCAATAAGCTCCGTGGTGGCCTTCAAGTTGCTGCTGTAAAGGCGCCTGGTTTCGGTGACAGGAGAAAAGACATGCTTGGCGATATTGCTGTAATAGTAGGCGCTAAGTATGTAGTAAATGACGAGCTTGCTGTTAAGATGGAAGACATCGCTCTAAGCGATCTTGGTACTGCTAAGAGCGTACGCATCACAAAAGACGCA…	ATAAAGAATAGTTAGTGGCAGACGGGTGAGTAATGCATAGGAATCTACCTAGTAGTATGGGATAGCCACTAGAAATGGTGGGTAATACTGTATAATCCCTGCGGGGGAAAGATTTATCGCTATTAGATGAGCCTATGTTAGATTAGCTAGTTGGTAGGGTAAAGGCCTACCAAGGCGATGATCTATAGCTGGTCTGAGAGGATGATCAGCCACACTGGAACTGAGATACGGTCCAGACTCCTACGGGAGGCAGCAGTGGGGAATATTGGACAATGGGCGCAAGCCTGATCCAGCTATGCCGCATGAGTGAGGAAGGCCTTAGGGTTGTAAAACTCTTTCAGTAGGGAAGATAATGACGGTACCTACAGAAGAAGTCCCGGCAAACTCCGTGCCAGCAGC…
M	Slovakia	Bratislava - Železná studienka	Urban/ suburban	present	+	+	X	4.5.2011	II	II	ATATCTTTCGCCTTACTTTGTTACAAATGCTGAAAAAATGCTGGTGGAATTTGAAAATCCATACATATTCCTTACTGAAAAGAAGATTAATCTTGTACAAAGCATTTTACCAATATTAGAAAACGTTGCGAGAGCTGGTAGACCATTGCTTATCATAGCTGAAGATGTTGAAGGTGAAGCTCTGAGCACGCTTGTACTCAATAAGCTCCGTGGTGGGCTTCAAGTTGCTGCTGTAAAGGCGCCTGGTTTCGGTGACAGAAGAAAAGACATGCTAGGCGATATTGCCGTAATAGTAGGCGCTAAGTATGTAGTAAATGACGAGCTTGCTGTTAAGATGGAAGATATCGCTCTAAGCGATCTTGGTACTGCTAAGAGCGTGCGCATCACAAAAGACGCAAC…	ATGAAGAATAATTAGTGGCAGACGGGTGAGTAATGCATAGGAATCTACCTAGTAGTATGGGATAGCCACTAGAAATGGTGGGTAATACTGTATAATCCCTGCGGGGGAAAGATTTATCGCTATTAGATGAGCCTATGTTAGATTAGCTAGTTGGTAGGGTAAAGGCCTACCAAGGCGATGATCTATAGCTGGTCTGAGAGGATGATCAGCCACACTGGAACTGAGATACGGTCCAGACTCCTACGGGAGGCAGCAGTGGGGAATATTGGACAATGGGCGCAAGCCTGATCCAGCTATGCCGCGTGAGTGAGGAAGGCCTTAGGGTTGTAAAACTCTTTCAGTAGGGAAGATAATGACGGTACCTACAGAAGAAGTCCCGGCAAACTCCGTGCCAGCAGC…
M	Slovakia	Bratislava - SAS Campus	Urban/ suburban	present	+	+	A	19.4.2012	I	I	GGATATCTTTCGCCTTACTTTGTTACAAATGCTGAAAAAATGCTGGTGGAATTTGAAAATCCATACATATTCCTTACTGAAAAGAAGATTAATCTTGTACAAAGCATTCTACCAATCTTAGAAAACGTTGCACGGTCTGGAAGACCATTGCTCATCATAGCTGAAGACGTTGAAGGTGAAGCTCTGAGCACGCTTGTACTCAATAAGCTCCGTGGTGGCCTTCAAGTTGCTGCTGTAAAGGCGCCTGGTTTCGGTGACAGGAGAAAAGACATGCTTGGCGATATTGCTGTAATAGTAGGCGCTAAGTATGTAGTAAATGACGAGCTTGCTGTTAAGATGGAAGACATCGCTCTAAGCGATCTTGGTACTGCTAAGAGCGTACGCATCACAAAAGACGCA…	ATAAAGAATAGTTAGTGGCAGACGGGTGAGTAATGCATAGGAATCTACCTAGTAGTATGGGATAGCCACTAGAAATGGTGGGTAATACTGTATAATCCCTGCGGGGGAAAGATTTATCGCTATTAGATGAGCCTATGTTAGATTAGCTAGTTGGTAGGGTAAAGGCCTACCAAGGCGATGATCTATAGCTGGTCTGAGAGGATGATCAGCCACACTGGAACTGAGATACGGTCCAGACTCCTACGGGAGGCAGCAGTGGGGAATATTGGACAATGGGCGCAAGCCTGATCCAGCTATGCCGCATGAGTGAGGAAGGCCTTAGGGTTGTAAAACTCTTTCAGTAGGGAAGATAATGACGGTACCTACAGAAGAAGTCCCGGCAAACTCCGTGCCAGCAGC…
M	Slovakia	Bratislava - Železná studienka	Urban/ suburban	present	+	+	A	24.5.2012	I	I	GGATATCTTTCGCCTTACTTTGTTACAAATGCTGAAAAAATGCTGGTGGAATTTGAAAATCCATACATATTCCTTACTGAAAAGAAGATTAATCTTGTACAAAGCATTCTACCAATCTTAGAAAACGTTGCACGGTCTGGAAGACCATTGCTCATCATAGCTGAAGACGTTGAAGGTGAAGCTCTGAGCACGCTTGTACTCAATAAGCTCCGTGGTGGCCTTCAAGTTGCTGCTGTAAAGGCGCCTGGTTTCGGTGACAGGAGAAAAGACATGCTTGGCGATATTGCTGTAATAGTAGGCGCTAAGTATGTAGTAAATGACGAGCTTGCTGTTAAGATGGAAGACATCGCTCTAAGCGATCTTGGTACTGCTAAGAGCGTACGCATCACAAAAGACGCA…	ATAAAGAATAGTTAGTGGCAGACGGGTGAGTAATGCATAGGAATCTACCTAGTAGTATGGGATAGCCACTAGAAATGGTGGGTAATACTGTATAATCCCTGCGGGGGAAAGATTTATCGCTATTAGATGAGCCTATGTTAGATTAGCTAGTTGGTAGGGTAAAGGCCTACCAAGGCGATGATCTATAGCTGGTCTGAGAGGATGATCAGCCACACTGGAACTGAGATACGGTCCAGACTCCTACGGGAGGCAGCAGTGGGGAATATTGGACAATGGGCGCAAGCCTGATCCAGCTATGCCGCATGAGTGAGGAAGGCCTTAGGGTTGTAAAACTCTTTCAGTAGGGAAGATAATGACGGTACCTACAGAAGAAGTCCCGGCAAACTCCGTGCCAGCAGC…
M	Slovakia	Bratislava - Železná studienka	Urban/ suburban	present	+	+	A	26.6.2012	I	I	GGATATCTTTCGCCTTACTTTGTTACAAATGCTGAAAAAATGCTGGTGGAATTTGAAAATCCATACATATTCCTTACTGAAAAGAAGATTAATCTTGTACAAAGCATTCTACCAATCTTAGAAAACGTTGCACGGTCTGGAAGACCATTGCTCATCATAGCTGAAGACGTTGAAGGTGAAGCTCTGAGCACGCTTGTACTCAATAAGCTCCGTGGTGGCCTTCAAGTTGCTGCTGTAAAGGCGCCTGGTTTCGGTGACAGGAGAAAAGACATGCTTGGCGATATTGCTGTAATAGTAGGCGCTAAGTATGTAGTAAATGACGAGCTTGCTGTTAAGATGGAAGACATCGCTCTAAGCGATCTTGGTACTGCTAAGAGCGTACGCATCACAAAAGACGCA…	ATAAAGAATAGTTAGTGGCAGACGGGTGAGTAATGCATAGGAATCTACCTAGTAGTATGGGATAGCCACTAGAAATGGTGGGTAATACTGTATAATCCCTGCGGGGGAAAGATTTATCGCTATTAGATGAGCCTATGTTAGATTAGCTAGTTGGTAGGGTAAAGGCCTACCAAGGCGATGATCTATAGCTGGTCTGAGAGGATGATCAGCCACACTGGAACTGAGATACGGTCCAGACTCCTACGGGAGGCAGCAGTGGGGAATATTGGACAATGGGCGCAAGCCTGATCCAGCTATGCCGCATGAGTGAGGAAGGCCTTAGGGTTGTAAAACTCTTTCAGTAGGGAAGATAATGACGGTACCTACAGAAGAAGTCCCGGCAAACTCCGTGCCAGCAGC…
M	Slovakia	Bratislava - Železná studienka	Urban/ suburban	present	+	+	A	26.9.2012	I	I	GGATATCTTTCGCCTTACTTTGTTACAAATGCTGAAAAAATGCTGGTGGAATTTGAAAATCCATACATATTCCTTACTGAAAAGAAGATTAATCTTGTACAAAGCATTCTACCAATCTTAGAAAACGTTGCACGGTCTGGAAGACCATTGCTCATCATAGCTGAAGACGTTGAAGGTGAAGCTCTGAGCACGCTTGTACTCAATAAGCTCCGTGGTGGCCTTCAAGTTGCTGCTGTAAAGGCGCCTGGTTTCGGTGACAGGAGAAAAGACATGCTTGGCGATATTGCTGTAATAGTAGGCGCTAAGTATGTAGTAAATGACGAGCTTGCTGTTAAGATGGAAGACATCGCTCTAAGCGATCTTGGTACTGCTAAGAGCGTACGCATCACAAAAGACGCA…	ATAAAGAATAGTTAGTGGCAGACGGGTGAGTAATGCATAGGAATCTACCTAGTAGTATGGGATAGCCACTAGAAATGGTGGGTAATACTGTATAATCCCTGCGGGGGAAAGATTTATCGCTATTAGATGAGCCTATGTTAGATTAGCTAGTTGGTAGGGTAAAGGCCTACCAAGGCGATGATCTATAGCTGGTCTGAGAGGATGATCAGCCACACTGGAACTGAGATACGGTCCAGACTCCTACGGGAGGCAGCAGTGGGGAATATTGGACAATGGGCGCAAGCCTGATCCAGCTATGCCGCATGAGTGAGGAAGGCCTTAGGGTTGTAAAACTCTTTCAGTAGGGAAGATAATGACGGTACCTACAGAAGAAGTCCCGGCAAACTCCGTGCCAGCAGC…
M	Slovakia	Bratislava	Urban/ suburban	absent	+	+	-	10.5.2011		1	GGATWTYTTTCSCCTTACTTTGTTACAAATGCTGAAAAAATGCTGGTGGAATTTGAAAATCCATACATATTCCTTACTGAAAAGAAGATTAATCTTGTACAAAGCATTCTACCAATCTTAGAAAACGTTGCACGGTCTGGAAGACCATTGCTCATCATAGCTGAAGACGTTGAAGGTGAAGCTCTGAGCACGCTTGTACTCAATAAGCTCCGTGGTGGCCTTCAAGTTGCTGCTGTAAAGGCGCCTGGTTTCGGTGACAGGAGAAAAGACATGCTTGGCGATATTGCTGTAATAGTAGGCGCTAAGTATGTAGTAAATGACGAGCTTGCTGTTAAGATGGAAGACATCGCTCTAAGCGATCTTGGTACTGCTAAGAGCGTACGCATCACAAAAGACGCA…
M	Slovakia	Bratislava - Mokrohajská street	Urban/ suburban	absent	+	+	A	10.5.2011	I	I	GGATATCTTTCGCCTTACTTTGTTWCAAATGCTGAAAAAATGCTGGTGGAATTTGAAAATCCATACATATTCCTTACTGAAAAGAAGATTAATCTTGTACAAAGCATTCTACCAATCTTAGAAAACGTTGCACGGTCTGGAAGACCATTGCTCATCATAGCTGAAGACGTTGAAGGTGAAGCTCTGAGCACGCTTGTACTCAATAAGCTCCGTGGTGGCCTTCAAGTTGCTGCTGTAAAGGCGCCTGGTTTCGGTGACAGGAGAAAAGACATGCTTGGCGATATTGCTGTAATAGTAGGCGCTAAGTATGTAGTAAATGACGAGCTTGCTGTTAAGATGGAAGACATCGCTCTAAGCGATCTTGGTACTGCTAAGAGCGTACGCATCACAAAAGACGCA…	ATAAAGAATAGTTAGTGGCAGACGGGTGAGTAATGCATAGGAATCTACCTAGTAGTATGGGATAGCCACTAGAAATGGTGGGTAATACTGTATAATCCCTGCGGGGGAAAGATTTATCGCTATTAGATGAGCCTATGTTAGATTAGCTAGTTGGTAGGGTAAAGGCCTACCAAGGCGATGATCTATAGCTGGTCTGAGAGGATGATCAGCCACACTGGAACTGAGATACGGTCCAGACTCCTACGGGAGGCAGCAGTGGGGAATATTGGACAATGGGCGCAAGCCTGATCCAGCTATGCCGCATGAGTGAGGAAGGCCTTAGGGTTGTAAAACTCTTTCAGTAGGGAAGATAATGACGGTACCTACAGAAGAAGTCCCGGCAAACTCCGTGCCAGCAGC…
M	Slovakia	Bratislava - Mokrohajská street	Urban/ suburban	absent	+	+	A	2.5.2011	I	I	GGATATCTTTCGCCTTACTTTGTTACAAATGCTGAAAAAATGCTGGTGGAATTTGAAAATCCATACATATTCCTTACTGAAAAGAAGATTAATCTTGTACAAAGCATTCTACCAATCTTAGAAAACGTTGCACGGTCTGGAAGACCATTGCTCATCATAGCTGAAGACGTTGAAGGTGAAGCTCTGAGCACGCTTGTACTCAATAAGCTCCGTGGTGGCCTTCAAGTTGCTGCTGTAAAGGCGCCTGGTTTCGGTGACAGGAGAAAAGACATGCTTGGCGATATTGCTGTAATAGTAGGCGCTAAGTATGTAGTAAATGACGAGCTTGCTGTTAAGATGGAAGACATCGCTCTAAGCGATCTTGGTACTGCTAAGAGCGTACGCATCACAAAAGACGCA…	ATAAAGAATAGTTAGTGGCAGACGGGTGAGTAATGCATAGGAATCTACCTAGTAGTATGGGATAGCCACTAGAAATGGTGGGTAATACTGTATAATCCCTGCGGGGGAAAGATTTATCGCTATTAGATGAGCCTATGTTAGATTAGCTAGTTGGTAGGGTAAAGGCCTACCAAGGCGATGATCTATAGCTGGTCTGAGAGGATGATCAGCCACACTGGAACTGAGATACGGTCCAGACTCCTACGGGAGGCAGCAGTGGGGAATATTGGACAATGGGCGCAAGCCTGATCCAGCTATGCCGCATGAGTGAGGAAGGCCTTAGGGTTGTAAAACTCTTTCAGTAGGGAAGATAATGACGGTACCTACAGAAGAAGTCCCGGCAAACTCCGTGCCAGCAGC…
M	Slovakia	Bratislava - Mokrohajská street	Urban/ suburban	absent	+	+	A	2.5.2011	I	I	GGATATCTTTCGCCTTACTTTGTTACAAATGCTGAAAAAATGCTGGTGGAATTTGAAAATCCATACATATTCCTTACTGAAAAGAAGATTAATCTTGTACAAAGCATTCTACCAATCTTAGAAAACGTTGCACGGTCTGGAAGACCATTGCTCATCATAGCTGAAGACGTTGAAGGTGAAGCTCTGAGCACGCTTGTACTCAATAAGCTCCGTGGTGGCCTTCAAGTTGCTGCTGTAAAGGCGCCTGGTTTCGGTGACAGGAGAAAAGACATGCTTGGCGATATTGCTGTAATAGTAGGCGCTAAGTATGTAGTAAATGACGAGCTTGCTGTTAAGATGGAAGACATCGCTCTAAGCGATCTTGGTACTGCTAAGAGCGTACGCATCACAAAAGACGCA…	ATAAAGAATAGTTAGTGGCAGACGGGTGAGTAATGCATAGGAATCTACCTAGTAGTATGGGATAGCCACTAGAAATGGTGGGTAATACTGTATAATCCCTGCGGGGGAAAGATTTATCGCTATTAGATGAGCCTATGTTAGATTAGCTAGTTGGTAGGGTAAAGGCCTACCAAGGCGATGATCTATAGCTGGTCTGAGAGGATGATCAGCCACACTGGAACTGAGATACGGTCCAGACTCCTACGGGAGGCAGCAGTGGGGAATATTGGACAATGGGCGCAAGCCTGATCCAGCTATGCCGCATGAGTGAGGAAGGCCTTAGGGTTGTAAAACTCTTTCAGTAGGGAAGATAATGACGGTACCTACAGAAGAAGTCCCGGCAAACTCCGTGCCAGCAGC…
M	Slovakia	Bratislava - Mokrohajská street	Urban/ suburban	absent	+	+	A	2.5.2011	I	I	GGATATCTTTCGCCTTACTTTGTTACAAATGCTGAAAAAATGCTGGTGGAATTTGAAAATCCATACATATTCCTTACTGAAAAGAAGATTAATCTTGTACAAAGCATTCTACCAATCTTAGAAAACGTTGCACGGTCTGGAAGACCATTGCTCATCATAGCTGAAGACGTTGAAGGTGAAGCTCTGAGCACGCTTGTACTCAATAAGCTCCGTGGTGGCCTTCAAGTTGCTGCTGTAAAGGCGCCTGGTTTCGGTGACAGGAGAAAAGACATGCTTGGCGATATTGCTGTAATAGTAGGCGCTAAGTATGTAGTAAATGACGAGCTTGCTGTTAAGATGGAAGACATCGCTCTAAGCGATCTTGGTACTGCTAAGAGCGTACGCATCACAAAAGACGCA…	ATAAAGAATAGTTAGTGGCAGACGGGTGAGTAATGCATAGGAATCTACCTAGTAGTATGGGATAGCCACTAGAAATGGTGGGTAATACTGTATAATCCCTGCGGGGGAAAGATTTATCGCTATTAGATGAGCCTATGTTAGATTAGCTAGTTGGTAGGGTAAAGGCCTACCAAGGCGATGATCTATAGCTGGTCTGAGAGGATGATCAGCCACACTGGAACTGAGATACGGTCCAGACTCCTACGGGAGGCAGCAGTGGGGAATATTGGACAATGGGCGCAAGCCTGATCCAGCTATGCCGCATGAGTGAGGAAGGCCTTAGGGTTGTAAAACTCTTTCAGTAGGGAAGATAATGACGGTACCTACAGAAGAAGTCCCGGCAAACTCCGTGCCAGCAGC…
M	Slovakia	Bratislava - Mokrohajská street	Urban/ suburban	absent	+	+	V	2.5.2011	II	II	GGATATCTTTCGCCTTACTTTGTTACAAATGCTGAAAAAATGCTGGTGGAATTTGAAAATCCATACATATTCCTTACTGAAAAGAAGATTAATCTTGTACAAAGCATTTTACCAATATTAGAAAACGTTGCGAGAGCTGGTAGACCATTGCTTATCATAGCTGAAGATGTTGAAGGTGAAGCTCTGAGCACGCTTGTACTCAATAAGCTCCGTGGTGGGCTTCAAGTTGCTGCTGTAAAGGCGCCTGGTTTCGGTGACAGAAGAAAAGACATGCTAGGCGATATTGCCGTAATAGTAGGCGCTAAGTATGTAGTAAATGACGAGCTTGCTGTTAAGATGGAAGATATCGCTCTAAGCGATCTTGGTACTGCTAAGAGCGTGCGCATCACAAAAGACGCA…	ATAAAGGATAATTAGTGGCAGACGGGTGAGTAATGCATAGGAATCTACCTAGTAGTATGGGATAGCCACTAGAAATGGTGGGTAATACTGTATAATCCCTGCGGGGGAAAGATTTATCGCTATTAGATGAGCCTATGTTAGATTAGCTAGTTGGTAGGGTAAAGGCCTACCAAGGCGATGATCTATAGCTGGTCTGAGAGGATGATCAGCCACACTGGAACTGAGATACGGTCCAGACTCCTACGGGAGGCAGCAGTGGGGAATATTGGACAATGGGCGCAAGCCTGATCCAGCTATGCCGCGTGAGTGAGGAAGGCCTTAGGGTTGTAAAACTCTTTCAGTAGGGAAGATAATGACGGTACCTACAGAAGAAGTCCCGGCAAACTCCGTGCCAGCAGC…
M	Slovakia	Bratislava - SAS Campus	Urban/ suburban	present	+	+	A	21.4.2011	I	I	GGATATCTTTCGCCTTACTTTGTTACAAATGCTGAAAAAATGCTGGTGGAATTTGAAAATCCATACATATTCCTTACTGAAAAGAAGATTAATCTTGTACAAAGCATTCTACCAATCTTAGAAAACGTTGCACGGTCTGGAAGACCATTGCTCATCATAGCTGAAGACGTTGAAGGTGAAGCTCTGAGCACGCTTGTACTCAATAAGCTCCGTGGTGGCCTTCAAGTTGCTGCTGTAAAGGCGCCTGGTTTCGGTGACAGGAGAAAAGACATGCTTGGCGATATTGCTGTAATAGTAGGCGCTAAGTATGTAGTAAATGACGAGCTTGCTGTTAAGATGGAAGACATCGCTCTAAGCGATCTTGGTACTGCTAAGAGCGTACGCATCACAAAAGACGCA…	ATAAAGAATAGTTAGTGGCAGACGGGTGAGTAATGCATAGGAATCTACCTAGTAGTATGGGATAGCCACTAGAAATGGTGGGTAATACTGTATAATCCCTGCGGGGGAAAGATTTATCGCTATTAGATGAGCCTATGTTAGATTAGCTAGTTGGTAGGGTAAAGGCCTACCAAGGCGATGATCTATAGCTGGTCTGAGAGGATGATCAGCCACACTGGAACTGAGATACGGTCCAGACTCCTACGGGAGGCAGCAGTGGGGAATATTGGACAATGGGCGCAAGCCTGATCCAGCTATGCCGCATGAGTGAGGAAGGCCTTAGGGTTGTAAAACTCTTTCAGTAGGGAAGATAATGACGGTACCTACAGAAGAAGTCCCGGCAAACTCCGTGCCAGCAGC…
M	Slovakia	Bratislava - SAS Campus	Urban/ suburban	present	+	+	A	21.4.2011	I	I	GGATATCTTTCGCCTTACTTTGTTACAAATGCTGAAAAAATGCTGGTGGAATTTGAAAATCCATACATATTCCTTACTGAAAAGAAGATTAATCTTGTACAAAGCATTCTACCAATCTTAGAAAACGTTGCACGGTCTGGAAGACCATTGCTCATCATAGCTGAAGACGTTGAAGGTGAAGCTCTGAGCACGCTTGTACTCAATAAGCTCCGTGGTGGCCTTCAAGTTGCTGCTGTAAAGGCGCCTGGTTTCGGTGACAGGAGAAAAGACATGCTTGGCGATATTGCTGTAATAGTAGGCGCTAAGTATGTAGTAAATGACGAGCTTGCTGTTAAGATGGAAGACATCGCTCTAAGCGATCTTGGTACTGCTAAGAGCGTACGCATCACAAAAGACGCA…	ATAAAGAATAGTTAGTGGCAGACGGGTGAGTAATGCATAGGAATCTACCTAGTAGTATGGGATAGCCACTAGAAATGGTGGGTAATACTGTATAATCCCTGCGGGGGAAAGATTTATCGCTATTAGATGAGCCTATGTTAGATTAGCTAGTTGGTAGGGTAAAGGCCTACCAAGGCGATGATCTATAGCTGGTCTGAGAGGATGATCAGCCACACTGGAACTGAGATACGGTCCAGACTCCTACGGGAGGCAGCAGTGGGGAATATTGGACAATGGGCGCAAGCCTGATCCAGCTATGCCGCATGAGTGAGGAAGGCCTTAGGGTTGTAAAACTCTTTCAGTAGGGAAGATAATGACGGTACCTACAGAAGAAGTCCCGGCAAACTCCGTGCCAGCAGC…
M	Slovakia	Bratislava - SAS Campus	Urban/ suburban	present	+	+	X	11.5.2011	II	II	GGATATCTTTCGCCTTACTTTGTTACAAATGCTGAAAAAATGCTGGTGGAATTTGAAAATCCATACATATTCCTTACTGAAAAGAAGATTAATCTTGTACAAAGCATTCTACCAATATTAGAAAACGTTGCGAGAGCTGGTAGACCATTGCTTATCATAGCTGAAGATGTTGAAGGTGAAGCTCTGAGCACGCTTGTACTCAATAAGCTCCGTGGTGGGCTTCAAGTTGCTGCTGTAAAGGCGCCTGGTTTCGGTGACAGAAGAAAAGACATGCTAGGCGATATTGCCGTAATAGTAGGCGCTAAGTATGTAGTAAATGACGAGCTTGCTGTTAAGATGGAAGATATCGCTCTAAGCGATCTTGGTACTGCTAAGAGCGTGCGCATCACAAAAGACGCA…	ATGAAGAATAATTAGTGGCAGACGGGTGAGTAATGCATAGGAATCTACCTAGTAGTATGGGATAGCCACTAGAAATGGTGGGTAATACTGTATAATCCCTGCGGGGGAAAGATTTATCGCTATTAGATGAGCCTATGTTAGATTAGCTAGTTGGTAGGGTAAAGGCCTACCAAGGCGATGATCTATAGCTGGTCTGAGAGGATGATCAGCCACACTGGAACTGAGATACGGTCCAGACTCCTACGGGAGGCAGCAGTGGGGAATATTGGACAATGGGCGCAAGCCTGATCCAGCTATGCCGCGTGAGTGAGGAAGGCCTTAGGGTTGTAAAACTCTTTCAGTAGGGAAGATAATGACGGTACCTACAGAAGAAGTCCCGGCAAACTCCGTGCCAGCAGC…
M	Slovakia	Bratislava - SAS Campus	Urban/ suburban	present	+	+	A	31.5.2011	I	I	GGATATCTTTCGCCTTACTTTGTTACAAATGCTGAAAAAATGCTGGTGGAATTTGAAAATCCATACATATTCCTTACTGAAAAGAAGATTAATCTTGTACAAAGCATTCTACCAATCTTAGAAAACGTTGCACGGTCTGGAAGACCATTGCTCATCATAGCTGAAGACGTTGAAGGTGAAGCTCTGAGCACGCTTGTACTCAATAAGCTCCGTGGTGGCCTTCAAGTTGCTGCTGTAAAGGCGCCTGGTTTCGGTGACAGGAGAAAAGACATGCTTGGCGATATTGCTGTAATAGTAGGCGCTAAGTATGTAGTAAATGACGAGCTTGCTGTTAAGATGGAAGACATCGCTCTAAGCGATCTTGGTACTGCTAAGAGCGTACGCATCACAAAAGACGCA…	ATAAAGAATAGTTAGTGGCAGACGGGTGAGTAATGCATAGGAATCTACCTAGTAGTATGGGATAGCCACTAGAAATGGTGGGTAATACTGTATAATCCCTGCGGGGGAAAGATTTATCGCTATTAGATGAGCCTATGTTAGATTAGCTAGTTGGTAGGGTAAAGGCCTACCAAGGCGATGATCTATAGCTGGTCTGAGAGGATGATCAGCCACACTGGAACTGAGATACGGTCCAGACTCCTACGGGAGGCAGCAGTGGGGAATATTGGACAATGGGCGCAAGCCTGATCCAGCTATGCCGCATGAGTGAGGAAGGCCTTAGGGTTGTAAAACTCTTTCAGTAGGGAAGATAATGACGGTACCTACAGAAGAAGTCCCGGCAAACTCCGTGCCAGCAGC…
M	Slovakia	Bratislava - SAS Campus	Urban/ suburban	present	+	+	A	31.5.2011	I	I	GGATATCTTTCGCCTTACTTTGTTACAAATGCTGAAAAAATGCTGGTGGAATTTGAAAATCCATACATATTCCTTACTGAAAAGAAGATTAATCTTGTACAAAGCATTCTACCAATCTTAGAAAACGTTGCACGGTCTGGAAGACCATTGCTCATCATAGCTGAAGACGTTGAAGGTGAAGCTCTGAGCACGCTTGTACTCAATAAGCTCCGTGGTGGCCTTCAAGTTGCTGCTGTAAAGGCGCCTGGTTTCGGTGACAGGAGAAAAGACATGCTTGGCGATATTGCTGTAATAGTAGGCGCTAAGTATGTAGTAAATGACGAGCTTGCTGTTAAGATGGAAGACATCGCTCTAAGCGATCTTGGTACTGCTAAGAGCGTACGCATCACAAAAGACGCA…	ATAAAGAATAGTTAGTGGCAGACGGGTGAGTAATGCATAGGAATCTACCTAGTAGTATGGGATAGCCACTAGAAATGGTGGGTAATACTGTATAATCCCTGCGGGGGAAAGATTTATCGCTATTAGATGAGCCTATGTTAGATTAGCTAGTTGGTAGGGTAAAGGCCTACCAAGGCGATGATCTATAGCTGGTCTGAGAGGATGATCAGCCACACTGGAACTGAGATACGGTCCAGACTCCTACGGGAGGCAGCAGTGGGGAATATTGGACAATGGGCGCAAGCCTGATCCAGCTATGCCGCATGAGTGAGGAAGGCCTTAGGGTTGTAAAACTCTTTCAGTAGGGAAGATAATGACGGTACCTACAGAAGAAGTCCCGGCAAACTCCGTGCCAGCAGC…
M	Slovakia	Bratislava - SAS Campus	Urban/ suburban	present	+	+	X	31.5.2011	II	II	GGATATCTTTCGCCTTACTTTGTTACAAATGCTGAAAAAATGCTGGTGGAATTTGAAAATCCATACATATTCCTTACTGAAAAGAAGATTAATCTTGTACAAAGCATTYTACCAATATTAGAAAACGTTGCGAGAGCTGGTAGACCATTGCTTATCATAGCTGAAGATGTTGAAGGTGAAGCTCTGAGCACGCTTGTACTCAATAAGCTCCGTGGTGGGCTTCAAGTTGCTGCTGTAAAGGCGCCTGGTTTCGGTGACAGAAGAAAAGACATGCTAGGCGATATTGCCGTAATAGTAGGCGCTAAGTATGTAGTAAATGACGAGCTTGCTGTTAAGATGGAAGATATCGCTCTAAGCGATCTTGGTACTGCTAAGAGCGTGCGCATCACAAAAGACGCA…	ATGAAGAATAATTAGTGGCAGACGGGTGAGTAATGCATAGGAATCTACCTAGTAGTATGGGATAGCCACTAGAAATGGTGGGTAATACTGTATAATCCCTGCGGGGGAAAGATTTATCGCTATTAGATGAGCCTATGTTAGATTAGCTAGTTGGTAGGGTAAAGGCCTACCAAGGCGATGATCTATAGCTGGTCTGAGAGGATGATCAGCCACACTGGAACTGAGATACGGTCCAGACTCCTACGGGAGGCAGCAGTGGGGAATATTGGACAATGGGCGCAAGCCTGATCCAGCTATGCCGCGTGAGTGAGGAAGGCCTTAGGGTTGTAAAACTCTTTCAGTAGGGAAGATAATGACGGTACCTACAGAAGAAGTCCCGGCAAACTCCGTGCCAGCAGC…
M	Slovakia	Bratislava - SAS Campus	Urban/ suburban	present	+	+	A	31.5.2011	I	I	GGATATCTTTCGCCTTACTTTGTTACAAATGCTGAAAAAATGCTGGTGGAATTTGAAAATCCATACATATTCCTTACTGAAAAGAAGATTAATCTTGTACAAAGCATTCTACCAATCTTAGAAAACGTTGCACGGTCTGGAAGACCATTGCTCATCATAGCTGAAGACGTTGAAGGTGAAGCTCTGAGCACGCTTGTACTCAATAAGCTCCGTGGTGGCCTTCAAGTTGCTGCTGTAAAGGCGCCTGGTTTCGGTGACAGGAGAAAAGACATGCTTGGCGATATTGCTGTAATAGTAGGCGCTAAGTATGTAGTAAATGACGAGCTTGCTGTTAAGATGGAAGACATCGCTCTAAGCGATCTTGGTACTGCTAAGAGCGTACGCATCACAAAAGACGCA…	ATAAAGAATAGTTAGTGGCAGACGGGTGAGTAATGCATAGGAATCTACCTAGTAGTATGGGATAGCCACTAGAAATGGTGGGTAATACTGTATAATCCCTGCGGGGGAAAGATTTATCGCTATTAGATGAGCCTATGTTAGATTAGCTAGTTGGTAGGGTAAAGGCCTACCAAGGCGATGATCTATAGCTGGTCTGAGAGGATGATCAGCCACACTGGAACTGAGATACGGTCCAGACTCCTACGGGAGGCAGCAGTGGGGAATATTGGACAATGGGCGCAAGCCTGATCCAGCTATGCCGCATGAGTGAGGAAGGCCTTAGGGTTGTAAAACTCTTTCAGTAGGGAAGATAATGACGGTACCTACAGAAGAAGTCCCGGCAAACTCCGTGCCAGCAGC…
M	Slovakia	Bratislava - SAS Campus	Urban/ suburban	present	+	+	A	31.5.2011	I	I	GGATATCTTTCGCCTTACTTTGTTACAAATGCTGAAAAAATGCTGGTGGAATTTGAAAATCCATACATATTCCTTACTGAAAAGAAGATTAATCTTGTACAAAGCATTCTACCAATCTTAGAAAACGTTGCACGGTCTGGAAGACCATTGCTCATCATAGCTGAAGACGTTGAAGGTGAAGCTCTGAGCACGCTTGTACTCAATAAGCTCCGTGGTGGCCTTCAAGTTGCTGCTGTAAAGGCGCCTGGTTTCGGTGACAGGAGAAAAGACATGCTTGGCGATATTGCTGTAATAGTAGGCGCTAAGTATGTAGTAAATGACGAGCTTGCTGTTAAGATGGAAGACATCGCTCTAAGCGATCTTGGTACTGCTAAGAGCGTACGCATCACAAAAGACGCA…	ATAAAGAATAGTTAGTGGCAGACGGGTGAGTAATGCATAGGAATCTACCTAGTAGTATGGGATAGCCACTAGAAATGGTGGGTAATACTGTATAATCCCTGCGGGGGAAAGATTTATCGCTATTAGATGAGCCTATGTTAGATTAGCTAGTTGGTAGGGTAAAGGCCTACCAAGGCGATGATCTATAGCTGGTCTGAGAGGATGATCAGCCACACTGGAACTGAGATACGGTCCAGACTCCTACGGGAGGCAGCAGTGGGGAATATTGGACAATGGGCGCAAGCCTGATCCAGCTATGCCGCATGAGTGAGGAAGGCCTTAGGGTTGTAAAACTCTTTCAGTAGGGAAGATAATGACGGTACCTACAGAAGAAGTCCCGGCAAACTCCGTGCCAGCAGC…
M	Slovakia	Bratislava - SAS Campus	Urban/ suburban	present	+	+	A	31.5.2011	I	I	GGATATCTTTCGCCTTACTTTGTTACAAATGCTGAAAAAATGCTGGTGGAATTTGAAAATCCATACATATTCCTTACTGAAAAGAAGATTAATCTTGTACAAAGCATTCTACCAATCTTAGAAAACGTTGCACGGTCTGGAAGACCATTGCTCATCATAGCTGAAGACGTTGAAGGTGAAGCTCTGAGCACGCTTGTACTCAATAAGCTCCGTGGTGGCCTTCAAGTTGCTGCTGTAAAGGCGCCTGGTTTCGGTGACAGGAGAAAAGACATGCTTGGCGATATTGCTGTAATAGTAGGCGCTAAGTATGTAGTAAATGACGAGCTTGCTGTTAAGATGGAAGACATCGCTCTAAGCGATCTTGGTACTGCTAAGAGCGTACGCATCACAAAAGACGCA…	ATAAAGAATAGTTAGTGGCAGACGGGTGAGTAATGCATAGGAATCTACCTAGTAGTATGGGATAGCCACTAGAAATGGTGGGTAATACTGTATAATCCCTGCGGGGGAAAGATTTATCGCTATTAGATGAGCCTATGTTAGATTAGCTAGTTGGTAGGGTAAAGGCCTACCAAGGCGATGATCTATAGCTGGTCTGAGAGGATGATCAGCCACACTGGAACTGAGATACGGTCCAGACTCCTACGGGAGGCAGCAGTGGGGAATATTGGACAATGGGCGCAAGCCTGATCCAGCTATGCCGCATGAGTGAGGAAGGCCTTAGGGTTGTAAAACTCTTTCAGTAGGGAAGATAATGACGGTACCTACAGAAGAAGTCCCGGCAAACTCCGTGCCAGCAGC…
M	Slovakia	Bratislava - SAS Campus	Urban/ suburban	present	+	+	V	31.5.2011	II	II	GGATATCTTTCGCCTTACTTTGTTACAAATGCTGAAAAAATGCTGGTGGAATTTGAAAATCCATACATATTCCTTACTGAAAAGAAGATTAATCTTGTACAAAGCATTTTACCAATATTAGAAAACGTTGCGAGAGCTGGTAGACCATTGCTTATCATAGCTGAAGATGTTGAAGGTGAAGCTCTGAGCACGCTTGTACTCAATAAGCTCCGTGGTGGGCTTCAAGTTGCTGCTGTAAAGGCGCCTGGTTTCGGTGACAGAAGAAAAGACATGCTAGGCGATATTGCCGTAATAGTAGGCGCTAAGTATGTAGTAAATGACGAGCTTGCTGTTAAGATGGAAGATATCGCTCTAAGCGATCTTGGTACTGCTAAGAGCGTGCGCATCACAAAAGACGCA…	ATAAAGGATAATTAGTGGCAGACGGGTGAGTAATGCATAGGAATCTACCTAGTAGTATGGGATAGCCACTAGAAATGGTGGGTAATACTGTATAATCCCTGCGGGGGAAAGATTTATCGCTATTAGATGAGCCTATGTTAGATTAGCTAGTTGGTAGGGTAAAGGCCTACCAAGGCGATGATCTATAGCTGGTCTGAGAGGATGATCAGCCACACTGGAACTGAGATACGGTCCAGACTCCTACGGGAGGCAGCAGTGGGGAATATTGGACAATGGGCGCAAGCCTGATCCAGCTATGCCGCGTGAGTGAGGAAGGCCTTAGGGTTGTAAAACTCTTTCAGTAGGGAAGATAATGACGGTACCTACAGAAGAAGTCCCGGCAAACTCCGTGCCAGCAGC…
M	Slovakia	Bratislava - SAS Campus	Urban/ suburban	present	+	+	A	10.5.2011	I	I	GGATATCTTTCGCCTTACTTTGTTACAAATGCTGAAAAAATGCTGGTGGAATTTGAAAATCCATACATATTCCTTACTGAAAAGAAGATTAATCTTGTACAAAGCATTCTACCAATCTTAGAAAACGTTGCACGGTCTGGAAGACCATTGCTCATCATAGCTGAAGACGTTGAAGGTGAAGCTCTGAGCACGCTTGTACTCAATAAGCTCCGTGGTGGCCTTCAAGTTGCTGCTGTAAAGGCGCCTGGTTTCGGTGACAGGAGAAAAGACATGCTTGGCGATATTGCTGTAATAGTAGGCGCTAAGTATGTAGTAAATGACGAGCTTGCTGTTAAGATGGAAGACATCGCTCTAAGCGATCTTGGTACTGCTAAGAGCGTACGCATCACAAAAGACGCA…	ATAAAGAATAGTTAGTGGCAGACGGGTGAGTAATGCATAGGAATCTACCTAGTAGTATGGGATAGCCACTAGAAATGGTGGGTAATACTGTATAATCCCTGCGGGGGAAAGATTTATCGCTATTAGATGAGCCTATGTTAGATTAGCTAGTTGGTAGGGTAAAGGCCTACCAAGGCGATGATCTATAGCTGGTCTGAGAGGATGATCAGCCACACTGGAACTGAGATACGGTCCAGACTCCTACGGGAGGCAGCAGTGGGGAATATTGGACAATGGGCGCAAGCCTGATCCAGCTATGCCGCATGAGTGAGGAAGGCCTTAGGGTTGTAAAACTCTTTCAGTAGGGAAGATAATGACGGTACCTACAGAAGAAGTCCCGGCAAACTCCGTGCCAGCAGC…
M	Slovakia	Bratislava - SAS Campus	Urban/ suburban	present	+	+	A	20.5.2011	I	I	GGATATCTTTCGCCTTACTTTGTTACAAATGCTGAAAAAATGCTGGTGGAATTTGAAAATCCATACATATTCCTTACTGAAAAGAAGATTAATCTTGTACAAAGCATTCTACCAATCTTAGAAAACGTTGCACGGTCTGGAAGACCATTGCTCATCATAGCTGAAGACGTTGAAGGTGAAGCTCTGAGCACGCTTGTACTCAATAAGCTCCGTGGTGGCCTTCAAGTTGCTGCTGTAAAGGCGCCTGGTTTCGGTGACAGGAGAAAAGACATGCTTGGCGATATTGCTGTAATAGTAGGCGCTAAGTATGTAGTAAATGACGAGCTTGCTGTTAAGATGGAAGACATCGCTCTAAGCGATCTTGGTACTGCTAAGAGCGTACGCATCACAAAAGACGCA…	ATAAAGAATAGTTAGTGGCAGACGGGTGAGTAATGCATAGGAATCTACCTAGTAGTATGGGATAGCCACTAGAAATGGTGGGTAATACTGTATAATCCCTGCGGGGGAAAGATTTATCGCTATTAGATGAGCCTATGTTAGATTAGCTAGTTGGTAGGGTAAAGGCCTACCAAGGCGATGATCTATAGCTGGTCTGAGAGGATGATCAGCCACACTGGAACTGAGATACGGTCCAGACTCCTACGGGAGGCAGCAGTGGGGAATATTGGACAATGGGCGCAAGCCTGATCCAGCTATGCCGCATGAGTGAGGAAGGCCTTAGGGTTGTAAAACTCTTTCAGTAGGGAAGATAATGACGGTACCTACAGAAGAAGTCCCGGCAAACTCCGTGCCAGCAGC…
N	Slovakia	Fugelka	Natural	present	-	+	W	22.6.2011	2			ATAAAGAATAATTAGTGGCAGACGGGTGAGTAATGCATAGGAATCTACCTAGTAGTATGGGATAGCCACTAGAAATGGTGGGTAATACTGTATAATCCCTGCGGGGGAAAGATTTATCGCTATTAGATGAGCCTATGTTAGATTAGCTAGTTGGTAGGGTAAAGGCCTACCAAGGCGATGATCTATAGCTGGTCTGAGAGGATGATCAGCCACACTGGAACTGAGATACGGTCCAGACTCCTACGGGAGGCAGCAGTGGGGAATATTGGACAATGGGCGCAAGCCTGATCCAGCTATGCCGCGTGAGTGAGGAAGGCCTTAGGGTTGTAAAACTCTTTCAGTAGGGAAGATAATGACGGTACCTACAGAAGAAGTCCCGGCAAACTCCGTGCCAGCAGC…
N	Slovakia	Fugelka	Natural	present	+	+	Y	19.6.2012	II	II	GGATATCTTTCGCCTTACTTTGTTACAAATGCTGAAAAAATGCTGGTGGAATTTGAAAATCCATACATATTCCTTACTGAAAAGAAGATTAATCTTGTACAAAGCATTTTACCAATATTAGAAAACGTTGCGAGAGCTGGCAGACCATTGCTCATCATAGCTGAAGATGTTGAAGGTGAAGCTCTGAGCACGCTTGTACTCAATAAGCTCCGTGGTGGGCTTCAAGTTGCTGCTGTAAAGGCGCCTGGTTTCGGTGACAGAAGAAAAGACATGCTAGGCGATATTGCCGTAATAGTAGGCGCTAAGTATGTAGTAAATGACGAGCTTGCTGTTAAGATGGAAGATATCGCTCTAAGCGATCTTGGTACTGCTAAGAGCGTGCGCATCACAAAAGACGCA…	ATGAAGAATAGTTAGTGGCAGACGGGTGAGTAATGCATAGGAATCTACCTAGTAGTATGGGATAGCCACTAGAAATGGTGGGTAATACTGTATAATCCCTGCGGGGGAAAGATTTATCGCTATTAGATGAGCCTATGTTAGATTAGCTAGTTGGTAGGGTAAAGGCCTACCAAGGCGATGATCTATAGCTGGTCTGAGAGGATGATCAGCCACACTGGAACTGAGATACGGTCCAGACTCCTACGGGAGGCAGCAGTGGGGAATATTGGACAATGGGCGCAAGCCTGATCCAGCTATGCCGCGTGAGTGAGGAAGGCCTTAGGGTTGTAAAACTCTTTCAGTAGGGAAGATAATGACGGTACCTACAGAAGAAGTCCCGGCAAACTCCGTGCCAGCAGC…
N	Slovakia	Fugelka	Natural	present	+	+	A	6.5.2011	I	I	GGATATCTTTCGCCTTACTTTGTTACAAATGCTGAAAAAATGCTGGTGGAATTTGAAAATCCATACATATTCCTTACTGAAAAGAAGATTAATCTTGTACAAAGCATTCTACCAATCTTAGAAAACGTTGCACGGTCTGGAAGACCATTGCTCATCATAGCTGAAGACGTTGAAGGTGAAGCTCTGAGCACGCTTGTACTCAATAAGCTCCGTGGTGGCCTTCAAGTTGCTGCTGTAAAGGCGCCTGGTTTCGGTGACAGGAGAAAAGACATGCTTGGCGATATTGCTGTAATAGTAGGCGCTAAGTATGTAGTAAATGACGAGCTTGCTGTTAAGATGGAAGACATCGCTCTAAGCGATCTTGGTACTGCTAAGAGCGTACGCATCACAAAAGACGCA…	ATAAAGAATAGTTAGTGGCAGACGGGTGAGTAATGCATAGGAATCTACCTAGTAGTATGGGATAGCCACTAGAAATGGTGGGTAATACTGTATAATCCCTGCGGGGGAAAGATTTATCGCTATTAGATGAGCCTATGTTAGATTAGCTAGTTGGTAGGGTAAAGGCCTACCAAGGCGATGATCTATAGCTGGTCTGAGAGGATGATCAGCCACACTGGAACTGAGATACGGTCCAGACTCCTACGGGAGGCAGCAGTGGGGAATATTGGACAATGGGCGCAAGCCTGATCCAGCTATGCCGCATGAGTGAGGAAGGCCTTAGGGTTGTAAAACTCTTTCAGTAGGGAAGATAATGACGGTACCTACAGAAGAAGTCCCGGCAAACTCCGTGCCAGCAGC…
N	Slovakia	Fugelka	Natural	present	+	+	A	25.5.2011	I	I	GGATATCTTTCGCCTTACTTTGTTACAAATGCTGAAAAAATGCTGGTGGAATTTGAAAATCCATACATATTCCTTACTGAAAAGAAGATTAATCTTGTACAAAGCATTCTACCAATCTTAGAAAACGTTGCACGGTCTGGAAGACCATTGCTCATCATAGCTGAAGACGTTGAAGGTGAAGCTCTGAGCACGCTTGTACTCAATAAGCTCCGTGGTGGCCTTCAAGTTGCTGCTGTAAAGGCGCCTGGTTTCGGTGACAGGAGAAAAGACATGCTTGGCGATATTGCTGTAATAGTAGGCGCTAAGTATGTAGTAAATGACGAGCTTGCTGTTAAGATGGAAGACATCGCTCTAAGCGATCTTGGTACTGCTAAGAGCGTACGCATCACAAAAGACGCA…	ATAAAGAATAGTTAGTGGCAGACGGGTGAGTAATGCATAGGAATCTACCTAGTAGTATGGGATAGCCACTAGAAATGGTGGGTAATACTGTATAATCCCTGCGGGGGAAAGATTTATCGCTATTAGATGAGCCTATGTTAGATTAGCTAGTTGGTAGGGTAAAGGCCTACCAAGGCGATGATCTATAGCTGGTCTGAGAGGATGATCAGCCACACTGGAACTGAGATACGGTCCAGACTCCTACGGGAGGCAGCAGTGGGGAATATTGGACAATGGGCGCAAGCCTGATCCAGCTATGCCGCATGAGTGAGGAAGGCCTTAGGGTTGTAAAACTCTTTCAGTAGGGAAGATAATGACGGTACCTACAGAAGAAGTCCCGGCAAACTCCGTGCCAGCAGC…
N	Slovakia	Fugelka	Natural	present	+	+	X	22.6.2011	II	II	GGATATCTTTCGCCTTACTTTGTTACAAATGCTGAAAAAATGCTGGTGGAATTTGAAAATCCATACATATTCCTTACTGAAAAGAAGATTAATCTTGTACAAAGCATTCTACCAATATTAGAAAACGTTGCGAGAGCTGGTAGACCATTGCTTATCATAGCTGAAGATGTTGAAGGTGAAGCTCTGAGCACGCTTGTACTCAATAAGCTCCGTGGTGGGCTTCAAGTTGCTGCTGTAAAGGCGCCTGGTTTCGGTGACAGAAGAAAAGACATGCTAGGCGATATTGCCGTAATAGTAGGCGCTAAGTATGTAGTAAATGACGAGCTTGCTGTTAAGATGGAAGATATCGCTCTAAGCGATCTTGGTACTGCTAAGAGCGTGCGCATCACAAAAGACGCA…	ATGAAGAATAATTAGTGGCAGACGGGTGAGTAATGCATAGGAATCTACCTAGTAGTATGGGATAGCCACTAGAAATGGTGGGTAATACTGTATAATCCCTGCGGGGGAAAGATTTATCGCTATTAGATGAGCCTATGTTAGATTAGCTAGTTGGTAGGGTAAAGGCCTACCAAGGCGATGATCTATAGCTGGTCTGAGAGGATGATCAGCCACACTGGAACTGAGATACGGTCCAGACTCCTACGGGAGGCAGCAGTGGGGAATATTGGACAATGGGCGCAAGCCTGATCCAGCTATGCCGCGTGAGTGAGGAAGGCCTTAGGGTTGTAAAACTCTTTCAGTAGGGAAGATAATGACGGTACCTACAGAAGAAGTCCCGGCAAACTCCGTGCCAGCAGC…
N	Slovakia	Fugelka	Natural	present	+	+	A	22.6.2011	I	I	GGATATCTTTCGCCTTACTTTGTTACAAATGCTGAAAAAATGCTGGTGGAATTTGAAAATCCATACATATTCCTTACTGAAAAGAAGATTAATCTTGTACAAAGCATTCTACCAATCTTAGAAAACGTTGCACGGTCTGGAAGACCATTGCTCATCATAGCTGAAGACGTTGAAGGTGAAGCTCTGAGCACGCTTGTACTCAATAAGCTCCGTGGTGGCCTTCAAGTTGCTGCTGTAAAGGCGCCTGGTTTCGGTGACAGGAGAAAAGACATGCTTGGCGATATTGCTGTAATAGTAGGCGCTAAGTATGTAGTAAATGACGAGCTTGCTGTTAAGATGGAAGACATCGCTCTAAGCGATCTTGGTACTGCTAAGAGCGTACGCATCACAAAAGACGCA…	ATAAAGAATAGTTAGTGGCAGACGGGTGAGTAATGCATAGGAATCTACCTAGTAGTATGGGATAGCCACTAGAAATGGTGGGTAATACTGTATAATCCCTGCGGGGGAAAGATTTATCGCTATTAGATGAGCCTATGTTAGATTAGCTAGTTGGTAGGGTAAAGGCCTACCAAGGCGATGATCTATAGCTGGTCTGAGAGGATGATCAGCCACACTGGAACTGAGATACGGTCCAGACTCCTACGGGAGGCAGCAGTGGGGAATATTGGACAATGGGCGCAAGCCTGATCCAGCTATGCCGCATGAGTGAGGAAGGCCTTAGGGTTGTAAAACTCTTTCAGTAGGGAAGATAATGACGGTACCTACAGAAGAAGTCCCGGCAAACTCCGTGCCAGCAGC…
N	Slovakia	Fugelka	Natural	present	+	+	X	25.4.2012	II	II	GGATATCTTTCGCCTTACTTTGTTACAAATGCTGAAAAAATGCTGGTGGAATTTGAAAATCCATACATATTCCTTACTGAAAAGAAGATTAATCTTGTACAAAGCATTCTACCAATATTAGAAAACGTTGCGAGAGCTGGTAGACCATTGCTTATCATAGCTGAAGATGTTGAAGGTGAAGCTCTGAGCACGCTTGTACTCAATAAGCTCCGTGGTGGGCTTCAAGTTGCTGCTGTAAAGGCGCCTGGTTTCGGTGACAGAAGAAAAGACATGCTAGGCGATATTGCCGTAATAGTAGGCGCTAAGTATGTAGTAAATGACGAGCTTGCTGTTAAGATGGAAGATATCGCTCTAAGCGATCTTGGTACTGCTAAGAGCGTGCGCATCACAAAAGACGCA…	ATGAAGAATAATTAGTGGCAGACGGGTGAGTAATGCATAGGAATCTACCTAGTAGTATGGGATAGCCACTAGAAATGGTGGGTAATACTGTATAATCCCTGCGGGGGAAAGATTTATCGCTATTAGATGAGCCTATGTTAGATTAGCTAGTTGGTAGGGTAAAGGCCTACCAAGGCGATGATCTATAGCTGGTCTGAGAGGATGATCAGCCACACTGGAACTGAGATACGGTCCAGACTCCTACGGGAGGCAGCAGTGGGGAATATTGGACAATGGGCGCAAGCCTGATCCAGCTATGCCGCGTGAGTGAGGAAGGCCTTAGGGTTGTAAAACTCTTTCAGTAGGGAAGATAATGACGGTACCTACAGAAGAAGTCCCGGCAAACTCCGTGCCAGCAGC…
N	Slovakia	Fugelka	Natural	present	+	+	X	28.5.2012	II	II	GGATATCTTTCGCCTTACTTTGTTACAAATGCTGAAAAAATGCTGGTGGAATTTGAAAATCCATACATATTCCTTACTGAAAAGAAGATTAATCTTGTACAAAGCATTCTACCAATATTAGAAAACGTTGCGAGAGCTGGTAGACCATTGCTTATCATAGCTGAAGATGTTGAAGGTGAAGCTCTGAGCACGCTTGTACTCAATAAGCTCCGTGGTGGGCTTCAAGTTGCTGCTGTAAAGGCGCCTGGTTTCGGTGACAGAAGAAAAGACATGCTAGGCGATATTGCCGTAATAGTAGGCGCTAAGTATGTAGTAAATGACGAGCTTGCTGTTAAGATGGAAGATATCGCTCTAAGCGATCTTGGTACTGCTAAGAGCGTGCGCATCACAAAAGACGCA…	ATGAAGAATAATTAGTGGCAGACGGGTGAGTAATGCATAGGAATCTACCTAGTAGTATGGGATAGCCACTAGAAATGGTGGGTAATACTGTATAATCCCTGCGGGGGAAAGATTTATCGCTATTAGATGAGCCTATGTTAGATTAGCTAGTTGGTAGGGTAAAGGCCTACCAAGGCGATGATCTATAGCTGGTCTGAGAGGATGATCAGCCACACTGGAACTGAGATACGGTCCAGACTCCTACGGGAGGCAGCAGTGGGGAATATTGGACAATGGGCGCAAGCCTGATCCAGCTATGCCGCGTGAGTGAGGAAGGCCTTAGGGTTGTAAAACTCTTTCAGTAGGGAAGATAATGACGGTACCTACAGAAGAAGTCCCGGCAAACTCCGTGCCAGCAGC…
N	Slovakia	Fugelka	Natural	present	+	+	X	15.10.2012	II	II	GGATATCTTTCGCCTTACTTTGTTACAAATGCTGAAAAAATGCTGGTGGAATTTGAAAATCCATACATATTCCTTACTGAAAAGAAGATTAATCTTGTACAAAGCATTTTACCAATATTAGAAAACGTTGCGAGAGCTGGTAGACCATTGCTTATCATAGCTGAAGATGTTGAAGGTGAAGCTCTGAGCACGCTTGTACTCAATAAGCTCCGTGGTGGGCTTCAAGTTGCTGCTGTAAAGGCGCCTGGTTTCGGTGACAGAAGAAAAGACATGCTAGGCGATATTGCCGTAATAGTAGGCGCTAAGTATGTAGTAAATGACGAGCTTGCTGTTAAGATGGAAGATATCGCTCTAAGCGATCTTGGTACTGCTAAGAGCGTGCGCATCACAAAAGACGCA…	ATGAAGAATAATTAGTGGCAGACGGGTGAGTAATGCATAGGAATCTACCTAGTAGTATGGGATAGCCACTAGAAATGGTGGGTAATACTGTATAATCCCTGCGGGGGAAAGATTTATCGCTATTAGATGAGCCTATGTTAGATTAGCTAGTTGGTAGGGTAAAGGCCTACCAAGGCGATGATCTATAGCTGGTCTGAGAGGATGATCAGCCACACTGGAACTGAGATACGGTCCAGACTCCTACGGGAGGCAGCAGTGGGGAATATTGGACAATGGGCGCAAGCCTGATCCAGCTATGCCGCGTGAGTGAGGAAGGCCTTAGGGTTGTAAAACTCTTTCAGTAGGGAAGATAATGACGGTACCTACAGAAGAAGTCCCGGCAAACTCCGTGCCAGCAGC…
N	Slovakia	Fugelka	Natural	present	+	+	S	25.5.2011	I	I	GGATATCTTTCGCCTTACTTTGTTACAAATGCTGAAAAAATGCTGGTGGAATTTGAAAATCCATACATATTCCTTACTGAAAAGAAGATTAATCTTGTACAAAGCATTCTACCAATCTTAGAAAACGTTGCACGGTCTGGAAGACCATTGCTCATCATAGCTGAAGACGTTGAAGGTGAAGCTCTTAGCACGCTTGTACTCAATAAGCTCCGTGGTGGCCTTCAAGTTGCTGCTGTAAAGGCGCCTGGTTTTGGTGACAGGAGAAAAGACATGCTTGGCGATATTGCTGTAATAGTAGGCGCTAAGTATGTAGTAAATGACGAGCTTGCTGTTAAGATGGAAGATATCGCTCTAAGCGATCTTGGTACTGCTAAGAGCGTACGCATCACAAAAGACGCA…	ATAGAGAATAGTTAGTGGCAGACGGGTGAGTAATGCATAGGAATCTACCTAGTAGTATGGGATAGCCACTAGAAATGGTGGGTAATACTGTATAATCCCTGCGGGGGAAAGATTTATCGCTATTAGATGAGCCTATGTTAGATTAGCTAGTTGGTAGGGTAAAGGCCTACCAAGGCGATGATCTATAGCTGGTCTGAGAGGATGATCAGCCACACTGGAACTGAGATACGGTCCAGACTCCTACGGGAGGCAGCAGTGGGGAATATTGGACAATGGGCGCAAGCCTGATCCAGCTATGCCGCGTGAGTGAGGAAGGCCTTAGGGTTGTAAAACTCTTTCAGTAGGGAAGATAATGACGGTACCTACAGAAGAAGTCCCGGCAAACTCCGTGCCAGCAGC…
N	Slovakia	Fugelka	Natural	present	+	+	A	22.6.2011	I	I	GGATATCTTTCGCCTTACTTTGTTACAAATGCTGAAAAAATGCTGGTGGAATTTGAAAATCCATACATATTCCTTACTGAAAAGAAGATTAATCTTGTACAAAGCATTCTACCAATCTTAGAAAACGTTGCACGGTCTGGAAGACCATTGCTCATCATAGCTGAAGACGTTGAAGGTGAAGCTCTGAGCACGCTTGTACTCAATAAGCTCCGTGGTGGCCTTCAAGTTGCTGCTGTAAAGGCGCCTGGTTTCGGTGACAGGAGAAAAGACATGCTTGGCGATATTGCTGTAATAGTAGGCGCTAAGTATGTAGTAAATGACGAGCTTGCTGTTAAGATGGAAGACATCGCTCTAAGCGATCTTGGTACTGCTAAGAGCGTACGCATCACAAAAGACGCA…	ATAAAGAATAGTTAGTGGCAGACGGGTGAGTAATGCATAGGAATCTACCTAGTAGTATGGGATAGCCACTAGAAATGGTGGGTAATACTGTATAATCCCTGCGGGGGAAAGATTTATCGCTATTAGATGAGCCTATGTTAGATTAGCTAGTTGGTAGGGTAAAGGCCTACCAAGGCGATGATCTATAGCTGGTCTGAGAGGATGATCAGCCACACTGGAACTGAGATACGGTCCAGACTCCTACGGGAGGCAGCAGTGGGGAATATTGGACAATGGGCGCAAGCCTGATCCAGCTATGCCGCATGAGTGAGGAAGGCCTTAGGGTTGTAAAACTCTTTCAGTAGGGAAGATAATGACGGTACCTACAGAAGAAGTCCCGGCAAACTCCGTGCCAGCAGC…
N	Slovakia	Fugelka	Natural	present	+	+	W	6.5.2011	II	I	GGATATCTTTCGCCTTACTTTGTTACAAATGCTGAAAAAATGCTGGTGGAATTTGAAAATCCATACATATTCCTTACTGAAAAGAAGATTAATCTTGTACAAAGCATTCTACCAATCTTAGAAAACGTTGCACGGTCTGGAAGACCATTGCTCATCATAGCTGAAGACGTTGAAGGTGAAGCTCTGAGCACGCTTGTACTCAATAAGCTCCGTGGTGGCCTTCAAGTTGCTGCTGTAAAGGCGCCTGGTTTTGGTGACAGGAGAAAAGACATGCTTGGCGATATTGCTGTAATAGTAGGCGCTAAGTATGTAGTAAATGACGAGCTTGCTGTTAAGATGGAAGACATCGCTCTAAGCGATCTTGGTACTGCTAAGAGCGTACGCATCACAAAAGACGCA…	ATAAAGAATAATTAGTGGCAGACGGGTGAGTAATGCATAGGAATCTACCTAGTAGTATGGGATAGCCACTAGAAATGGTGGGTAATACTGTATAATCCCTGCGGGGGAAAGATTTATCGCTATTAGATGAGCCTATGTTAGATTAGCTAGTTGGTAGGGTAAAGGCCTACCAAGGCGATGATCTATAGCTGGTCTGAGAGGATGATCAGCCACACTGGAACTGAGATACGGTCCAGACTCCTACGGGAGGCAGCAGTGGGGAATATTGGACAATGGGCGCAAGCCTGATCCAGCTATGCCGCGTGAGTGAGGAAGGCCTTAGGGTTGTAAAACTCTTTCAGTAGGGAAGATAATGACGGTACCTACAGAAGAAGTCCCGGCAAACTCCGTGCCAGCAGC…
F	Slovakia	Fugelka	Natural	present	+	+	S	6.5.2011	I	I	GGATATCYTTCGCYTTAYTTYGTWCCAAATGMKRAAAAAATGCTGGTGGAATTTGAAAATCCATACATATTCCTTACTGAAAAGAAGATTAATCTTGTACAAAGCATTCTACCAATCTTAGAAAACGTTGCACGGTCTGGAAGACCATTGCTCATCATAGCTGAAGACGTTGAAGGTGAAGCTCTGAGCACACTTGTACTCAATAAGCTCCGTGGTGGCCTTCAAGTTGCTGCTGTAAAGGCGCCTGGTTTTGGTGACAGGAGAAAAGACATGCTTGGCGATATTGCTGTAATAGTAGGCGCTAAGTATGTAGTAAATGACGAGCTTGCTGTTAAGATGGAAGATATCGCTCTAAGCGATCTTGGTACTGCTAAGAGCGTACGCATCACAAAAGACGCA…	ATAGAGAATAGTTAGTGGCAGACGGGTGAGTAATGCATAGGAATCTACCTAGTAGTATGGGATAGCCACTAGAAATGGTGGGTAATACTGTATAATCCCTGCGGGGGAAAGATTTATCGCTATTAGATGAGCCTATGTTAGATTAGCTAGTTGGTAGGGTAAAGGCCTACCAAGGCGATGATCTATAGCTGGTCTGAGAGGATGATCAGCCACACTGGAACTGAGATACGGTCCAGACTCCTACGGGAGGCAGCAGTGGGGAATATTGGACAATGGGCGCAAGCCTGATCCAGCTATGCCGCGTGAGTGAGGAAGGCCTTAGGGTTGTAAAACTCTTTCAGTAGGGAAGATAATGACGGTACCTACAGAAGAAGTCCCGGCAAACTCCGTGCCAGCAGC…
F	Slovakia	Fugelka	Natural	present	+	+	S	22.6.2011	I	I	TTTCGCCTTACTTTGTTACAAATGMWGAAAAAAKGCTGGTGGAATTTGAAAATCCATACATATTCCTTACTGAAAAGAAGATTAATCTTGTACAAAGCATTCTACCAATCTTAGAAAACGTTGCACGGTCTGGAAGACCATTGCTCATCATAGCTGAAGACGTTGAAGGTGAAGCTCTGAGCACACTTGTACTCAATAAGCTCCGTGGTGGCCTTCAAGTTGCTGCTGTAAAGGCGCCTGGTTTTGGTGACAGGAGAAAAGACATGCTTGGCGATATTGCTGTAATAGTAGGCGCTAAGTATGTAGTAAATGACGAGCTTGCTGTTAAGATGGAAGATATCGCTCTAAGCGATCTTGGTACTGCTAAGAGCGTACGCATCACAAAAGACGCAACTACTA…	ATAGAGAATAGTTAGTGGCAGACGGGTGAGTAATGCATAGGAATCTACCTAGTAGTATGGGATAGCCACTAGAAATGGTGGGTAATACTGTATAATCCCTGCGGGGGAAAGATTTATCGCTATTAGATGAGCCTATGTTAGATTAGCTAGTTGGTAGGGTAAAGGCCTACCAAGGCGATGATCTATAGCTGGTCTGAGAGGATGATCAGCCACACTGGAACTGAGATACGGTCCAGACTCCTACGGGAGGCAGCAGTGGGGAATATTGGACAATGGGCGCAAGCCTGATCCAGCTATGCCGCGTGAGTGAGGAAGGCCTTAGGGTTGTAAAACTCTTTCAGTAGGGAAGATAATGACGGTACCTACAGAAGAAGTCCCGGCAAACTCCGTGCCAGCAGC…
F	Slovakia	Fugelka	Natural	present	+	+	W	25.4.2012	II	I	GGATATCTTTCGCCTTACTTTGTTACAAATGCTGAAAAAATGCTGGTGGAATTTGAAAATCCATACATATTCCTTACTGAAAAGAAGATTAATCTTGTACAAAGCATTCTACCAATCTTAGAAAACGTTGCACGGTCTGGAAGGCCATTGCTCATCATAGCTGAAGACGTTGAAGGTGAAGCTCTTAGCACGCTTGTACTCAATAAGCTCCGTGGTGGCCTTCAAGTTGCTGCTGTAAAGGCGCCTGGTTTTGGTGACAGGAGAAAAGACATGCTTGGCGATATTGCTGTAATAGTAGGCGCTAAGTATGTAGTAAATGACGAGCTTGCTGTTAAGATGGAAGATATCGCTCTAAGCGATCTTGGTACTGCTAAGAGCGTACGCATCACAAAAGACGCA…	ATAAAGAATAATTAGTGGCAGACGGGTGAGTAATGCATAGGAATCTACCTAGTAGTATGGGATAGCCACTAGAAATGGTGGGTAATACTGTATAATCCCTGCGGGGGAAAGATTTATCGCTATTAGATGAGCCTATGTTAGATTAGCTAGTTGGTAGGGTAAAGGCCTACCAAGGCGATGATCTATAGCTGGTCTGAGAGGATGATCAGCCACACTGGAACTGAGATACGGTCCAGACTCCTACGGGAGGCAGCAGTGGGGAATATTGGACAATGGGCGCAAGCCTGATCCAGCTATGCCGCGTGAGTGAGGAAGGCCTTAGGGTTGTAAAACTCTTTCAGTAGGGAAGATAATGACGGTACCTACAGAAGAAGTCCCGGCAAACTCCGTGCCAGCAGC…
F	Slovakia	Fugelka	Natural	present	+	+	S	25.5.2011	I	I	GGATATCTTTCGCCTTACTTTGTTACAAATGCTGAAAAAATGCTGGTGGAATTTGAAAATCCATACATATTCCTTACTGAAAAGAAGATTAATCTTGTACAAAGCATTCTACCAATCTTAGAAAACGTTGCACGGTCTGGAAGACCATTGCTCATCATAGCTGAAGACGTTGAAGGTGAAGCTCTGAGCACACTTGTACTCAATAAGCTCCGTGGTGGCCTTCAAGTTGCTGCTGTAAAGGCGCCTGGTTTCGGTGACAGGAGAAAAGACATGCTTGGCGATATTGCTGTAATAGTAGGCGCTAAGTATGTAGTAAATGACGAGCTTGCTGTTAAGATGGAAGATATCGCTCTAAGCGATCTTGGTACTGCTAAGAGCGTACGCATCACAAAAGACGCA…	ATAGAGAATAGTTAGTGGCAGACGGGTGAGTAATGCATAGGAATCTACCTAGTAGTATGGGATAGCCACTAGAAATGGTGGGTAATACTGTATAATCCCTGCGGGGGAAAGATTTATCGCTATTAGATGAGCCTATGTTAGATTAGCTAGTTGGTAGGGTAAAGGCCTACCAAGGCGATGATCTATAGCTGGTCTGAGAGGATGATCAGCCACACTGGAACTGAGATACGGTCCAGACTCCTACGGGAGGCAGCAGTGGGGAATATTGGACAATGGGCGCAAGCCTGATCCAGCTATGCCGCGTGAGTGAGGAAGGCCTTAGGGTTGTAAAACTCTTTCAGTAGGGAAGATAATGACGGTACCTACAGAAGAAGTCCCGGCAAACTCCGTGCCAGCAGC…
F	Slovakia	Fugelka	Natural	present	+	+	S	25.5.2011	I	I	GGATATCTTTCGCCTTACTTTGTTACAAATGCTGAAAAAATGCTGGTGGAATTTGAAAATCCATACATATTCCTTACTGAAAAGAAGATTAATCTTGTACAAAGCATTCTACCAATCTTAGAAAACGTTGCACGGTCTGGAAGACCATTGCTCATCATAGCTGAAGACGTTGAAGGTGAAGCTCTTAGCACGCTTGTACTCAATAAGCTCCGTGGTGGCCTTCAAGTTGCTGCTGTAAAGGCGCCTGGTTTTGGTGACAGGAGAAAAGACATGCTTGGCGATATTGCTGTAATAGTAGGCGCTAAGTATGTAGTAAATGACGAGCTTGCTGTTAAGATGGAAGATATCGCTCTAAGCGATCTTGGTACTGCTAAGAGCGTACGCATCACAAAAGACGCA…	ATAGAGAATAGTTAGTGGCAGACGGGTGAGTAATGCATAGGAATCTACCTAGTAGTATGGGATAGCCACTAGAAATGGTGGGTAATACTGTATAATCCCTGCGGGGGAAAGATTTATCGCTATTAGATGAGCCTATGTTAGATTAGCTAGTTGGTAGGGTAAAGGCCTACCAAGGCGATGATCTATAGCTGGTCTGAGAGGATGATCAGCCACACTGGAACTGAGATACGGTCCAGACTCCTACGGGAGGCAGCAGTGGGGAATATTGGACAATGGGCGCAAGCCTGATCCAGCTATGCCGCGTGAGTGAGGAAGGCCTTAGGGTTGTAAAACTCTTTCAGTAGGGAAGATAATGACGGTACCTACAGAAGAAGTCCCGGCAAACTCCGTGCCAGCAGC…
F	Slovakia	Fugelka	Natural	present	+	+	S	25.4.2012	I	I	GGATATCTTTCGCCTTACTTTGTTACAAATGCTGAAAAAATGCTGGTGGAATTTGAAAATCCATACATATTCCTTACTGAAAAGAAGATTAATCTTGTACAAAGCATTCTACCAATCTTAGAAAACGTTGCACGGTCTGGAAGACCATTGCTCATCATAGCTGAAGACGTTGAAGGTGAAGCTCTGAGCACGCTTGTACTCAATAAGCTCCGTGGTGGCCTTCAAGTTGCTGCTGTAAAGGCGCCTGGTTTCGGTGACAGGAGAAAAGACATGCTTGGCGATATTGCTGTAATAGTAGGCGCTAAGTATGTAGTAAATGACGAGCTTGCTGTTAAGATGGAAGATATCGCTCTAAGCGATCTTGGTACTGCTAAGAGCGTACGCATCACAAAAGACGCA…	ATAGAGAATAGTTAGTGGCAGACGGGTGAGTAATGCATAGGAATCTACCTAGTAGTATGGGATAGCCACTAGAAATGGTGGGTAATACTGTATAATCCCTGCGGGGGAAAGATTTATCGCTATTAGATGAGCCTATGTTAGATTAGCTAGTTGGTAGGGTAAAGGCCTACCAAGGCGATGATCTATAGCTGGTCTGAGAGGATGATCAGCCACACTGGAACTGAGATACGGTCCAGACTCCTACGGGAGGCAGCAGTGGGGAATATTGGACAATGGGCGCAAGCCTGATCCAGCTATGCCGCGTGAGTGAGGAAGGCCTTAGGGTTGTAAAACTCTTTCAGTAGGGAAGATAATGACGGTACCTACAGAAGAAGTCCCGGCAAACTCCGTGCCAGCAGC…
F	Slovakia	Fugelka	Natural	present	+	+	W	28.5.2012	II	I	GGATATCTTTCGCCTTACTTTGTTACAAATGCTGAAAAAATGCTGGTGGAATTTGAAAATCCATACATATTCCTTACTGAAAAGAAGATTAATCTTGTACAAAGCATTCTACCAATCTTAGAAAACGTTGCACGGTCTGGAAGACCATTGCTCATCATAGCTGAAGACGTTGAAGGTGAAGCTCTKAGCACGCTTGTACTCAATAAGCTCCGTGGTGGCCTTCAAGTTGCTGCTGTAAAGGCGCCTGGTTTYGGTGACAGGAGAAAAGACATGCTTGGCGATATTGCTGTAATAGTAGGCGCTAAGTATGTAGTAAATGACGAGCTTGCTGTTAAGATGGAAGATATCGCTCTAAGCGATCTTGGTACTGCTAAGAGCGTACGCATCACAAAAGACGCA…	ATAAAGAATAATTAGTGGCAGACGGGTGAGTAATGCATAGGAATCTACCTAGTAGTATGGGATAGCCACTAGAAATGGTGGGTAATACTGTATAATCCCTGCGGGGGAAAGATTTATCGCTATTAGATGAGCCTATGTTAGATTAGCTAGTTGGTAGGGTAAAGGCCTACCAAGGCGATGATCTATAGCTGGTCTGAGAGGATGATCAGCCACACTGGAACTGAGATACGGTCCAGACTCCTACGGGAGGCAGCAGTGGGGAATATTGGACAATGGGCGCAAGCCTGATCCAGCTATGCCGCGTGAGTGAGGAAGGCCTTAGGGTTGTAAAACTCTTTCAGTAGGGAAGATAATGACGGTACCTACAGAAGAAGTCCCGGCAAACTCCGTGCCAGCAGC…
F	Slovakia	Fugelka	Natural	present	+	+	X	3.9.2012	II	II	GGATATCTTTCGCCTTACTTTGTTACAAATGCTGAAAAAATGCTGGTGGAATTTGAAAATCCATACATATTCCTTACTGAAAAGAAGATTAATCTTGTACAAAGCATTTTACCAATATTAGAAAACGTTGCGAGAGCTGGTAGACCATTGCTTATCATAGCTGAAGATGTTGAAGGTGAAGCTCTGAGCACGCTTGTACTCAATAAGCTCCGTGGTGGGCTTCAAGTTGCTGCTGTAAAGGCGCCTGGTTTCGGTGACAGAAGAAAAGACATGCTAGGCGATATTGCCGTAATAGTAGGCGCTAAGTATGTAGTAAATGACGAGCTTGCTGTTAAGATGGAAGATATCGCTCTAAGCGATCTTGGTACTGCTAAGAGCGTGCGCATCACAAAAGACGCA…	ATGAAGAATAATTAGTGGCAGACGGGTGAGTAATGCATAGGAATCTACCTAGTAGTATGGGATAGCCACTAGAAATGGTGGGTAATACTGTATAATCCCTGCGGGGGAAAGATTTATCGCTATTAGATGAGCCTATGTTAGATTAGCTAGTTGGTAGGGTAAAGGCCTACCAAGGCGATGATCTATAGCTGGTCTGAGAGGATGATCAGCCACACTGGAACTGAGATACGGTCCAGACTCCTACGGGAGGCAGCAGTGGGGAATATTGGACAATGGGCGCAAGCCTGATCCAGCTATGCCGCGTGAGTGAGGAAGGCCTTAGGGTTGTAAAACTCTTTCAGTAGGGAAGATAATGACGGTACCTACAGAAGAAGTCCCGGCAAACTCCGTGCCAGCAGC…
F	Slovakia	Fugelka	Natural	present	+	+	X	10.6.2013	II	II	GGATATCTTTCGCCTTACTTTGTTACAAATGCTGAAAAAATGCTGGTGGAATTTGAAAATCCATACATATTCCTTACTGAAAAGAAGATTAATCTTGTACAAAGCATTCTACCAATATTAGAAAACGTTGCGAGAGCTGGTAGACCATTGCTTATCATAGCTGAAGATGTTGAAGGTGAAGCTCTGAGCACGCTTGTACTCAATAAGCTCCGTGGTGGGCTTCAAGTTGCTGCTGTAAAGGCGCCTGGTTTCGGTGACAGAAGAAAAGACATGCTAGGCGATATTGCCGTAATAGTAGGCGCTAAGTATGTAGTAAATGACGAGCTTGCTGTTAAGATGGAAGATATCGCTCTAAGCGATCTTGGTACTGCTAAGAGCGTGCGCATCACAAAAGACGCA…	ATGAAGAATAATTAGTGGCAGACGGGTGAGTAATGCATAGGAATCTACCTAGTAGTATGGGATAGCCACTAGAAATGGTGGGTAATACTGTATAATCCCTGCGGGGGAAAGATTTATCGCTATTAGATGAGCCTATGTTAGATTAGCTAGTTGGTAGGGTAAAGGCCTACCAAGGCGATGATCTATAGCTGGTCTGAGAGGATGATCAGCCACACTGGAACTGAGATACGGTCCAGACTCCTACGGGAGGCAGCAGTGGGGAATATTGGACAATGGGCGCAAGCCTGATCCAGCTATGCCGCGTGAGTGAGGAAGGCCTTAGGGTTGTAAAACTCTTTCAGTAGGGAAGATAATGACGGTACCTACAGAAGAAGTCCCGGCAAACTCCGTGCCAGCAGC…
F	Slovakia	Fugelka	Natural	present	+	+	A	6.5.2011	I	I	GGATATCTTTCGCCTTACTTTGTTACAAATGCTGAAAAAATGCTGGTGGAATTTGAAAATCCATACATATTCCTTACTGAAAAGAAGATTAATCTTGTACAAAGCATTCTACCAATCTTAGAAAACGTTGCACGGTCTGGAAGACCATTGCTCATCATAGCTGAAGACGTTGAAGGTGAAGCTCTGAGCACGCTTGTACTCAATAAGCTCCGTGGTGGCCTTCAAGTTGCTGCTGTAAAGGCGCCTGGTTTCGGTGACAGGAGAAAAGACATGCTTGGCGATATTGCTGTAATAGTAGGCGCTAAGTATGTAGTAAATGACGAGCTTGCTGTTAAGATGGAAGACATCGCTCTAAGCGATCTTGGTACTGCTAAGAGCGTACGCATCACAAAAGACGCA…	ATAAAGAATAGTTAGTGGCAGACGGGTGAGTAATGCATAGGAATCTACCTAGTAGTATGGGATAGCCACTAGAAATGGTGGGTAATACTGTATAATCCCTGCGGGGGAAAGATTTATCGCTATTAGATGAGCCTATGTTAGATTAGCTAGTTGGTAGGGTAAAGGCCTACCAAGGCGATGATCTATAGCTGGTCTGAGAGGATGATCAGCCACACTGGAACTGAGATACGGTCCAGACTCCTACGGGAGGCAGCAGTGGGGAATATTGGACAATGGGCGCAAGCCTGATCCAGCTATGCCGCATGAGTGAGGAAGGCCTTAGGGTTGTAAAACTCTTTCAGTAGGGAAGATAATGACGGTACCTACAGAAGAAGTCCCGGCAAACTCCGTGCCAGCAGC…
F	Slovakia	Fugelka	Natural	present	+	+	W	22.6.2011	II	I	GGATATCTTTCGCCTTACTTTGTTACAAATGCTGAAAAAATGCTGGTGGAATTTGAAAATCCATACATATTCCTTACTGAAAAGAAGATTAATCTTGTACAAAGCATTCTACCAATCTTAGAAAACGTTGCACGGTCTGGAAGACCATTGCTCATCATAGCTGAAGACGTTGAAGGTGAAGCTCTTAGCACGCTTGTACTCAATAAGCTCCGTGGTGGCCTTCAAGTTGCTGCTGTAAAGGCGCCTGGTTTTGGTGACAGGAGAAAAGACATGCTTGGCGATATTGCTGTAATAGTAGGCGCTAAGTATGTAGTAAATGACGAGCTTGCTGTTAAGATGGAAGATATCGCTCTAAGCGATCTTGGTACTGCTAAGAGCGTACGCATCACAAAAGACGCA…	ATAAAGAATAATTAGTGGCAGACGGGTGAGTAATGCATAGGAATCTACCTAGTAGTATGGGATAGCCACTAGAAATGGTGGGTAATACTGTATAATCCCTGCGGGGGAAAGATTTATCGCTATTAGATGAGCCTATGTTAGATTAGCTAGTTGGTAGGGTAAAGGCCTACCAAGGCGATGATCTATAGCTGGTCTGAGAGGATGATCAGCCACACTGGAACTGAGATACGGTCCAGACTCCTACGGGAGGCAGCAGTGGGGAATATTGGACAATGGGCGCAAGCCTGATCCAGCTATGCCGCGTGAGTGAGGAAGGCCTTAGGGTTGTAAAACTCTTTCAGTAGGGAAGATAATGACGGTACCTACAGAAGAAGTCCCGGCAAACTCCGTGCCAGCAGC…
F	Slovakia	Fugelka	Natural	present	+	+	A	10.6.2013	I	I	GGATATCTTTCGCCTTACTTTGTTACAAATGCTGAAAAAATGCTGGTGGAATTTGAAAATCCATACATATTCCTTACTGAAAAGAAGATTAATCTTGTACAAAGCATTCTACCAATCTTAGAAAACGTTGCACGGTCTGGAAGACCATTGCTCATCATAGCTGAAGACGTTGAAGGTGAAGCTCTGAGCACGCTTGTACTCAATAAGCTCCGTGGTGGCCTTCAAGTTGCTGCTGTAAAGGCGCCTGGTTTCGGTGACAGGAGAAAAGACATGCTTGGCGATATTGCTGTAATAGTAGGCGCTAAGTATGTAGTAAATGACGAGCTTGCTGTTAAGATGGAAGACATCGCTCTAAGCGATCTTGGTACTGCTAAGAGCGTACGCATCACAAAAGACGCA…	ATAAAGAATAGTTAGTGGCAGACGGGTGAGTAATGCATAGGAATCTACCTAGTAGTATGGGATAGCCACTAGAAATGGTGGGTAATACTGTATAATCCCTGCGGGGGAAAGATTTATCGCTATTAGATGAGCCTATGTTAGATTAGCTAGTTGGTAGGGTAAAGGCCTACCAAGGCGATGATCTATAGCTGGTCTGAGAGGATGATCAGCCACACTGGAACTGAGATACGGTCCAGACTCCTACGGGAGGCAGCAGTGGGGAATATTGGACAATGGGCGCAAGCCTGATCCAGCTATGCCGCATGAGTGAGGAAGGCCTTAGGGTTGTAAAACTCTTTCAGTAGGGAAGATAATGACGGTACCTACAGAAGAAGTCCCGGCAAACTCCGTGCCAGCAGC…
F	Slovakia	Fugelka	Natural	present	+	+	X	3.9.2013	II	II	ATATCTTTCGCCTTACTTTGTTACAAATGCTGAAAAAATGCTGGTGGAATTTGAAAATCCATACATATTCCTTACTGAAAAGAAGATTAATCTTGTACAAAGCATTCTACCAATATTAGAAAACGTTGCGAGAGCTGGTAGACCATTGCTTATCATAGCTGAAGATGTTGAAGGTGAAGCTCTGAGCACGCTTGTACTCAATAAGCTCCGTGGTGGGCTTCAAGTTGCTGCTGTAAAGGCGCCTGGTTTCGGTGACAGAAGAAAAGACATGCTAGGCGATATTGCCGTAATAGTAGGCGCTAAGTATGTAGTAAATGACGAGCTTGCTGTTAAGATGGAAGATATCGCTCTAAGCGATCTTGGTACTGCTAAGAGCGTGCGCATCACAAAAGACGCAAC…	ATGAAGAATAATTAGTGGCAGACGGGTGAGTAATGCATAGGAATCTACCTAGTAGTATGGGATAGCCACTAGAAATGGTGGGTAATACTGTATAATCCCTGCGGGGGAAAGATTTATCGCTATTAGATGAGCCTATGTTAGATTAGCTAGTTGGTAGGGTAAAGGCCTACCAAGGCGATGATCTATAGCTGGTCTGAGAGGATGATCAGCCACACTGGAACTGAGATACGGTCCAGACTCCTACGGGAGGCAGCAGTGGGGAATATTGGACAATGGGCGCAAGCCTGATCCAGCTATGCCGCGTGAGTGAGGAAGGCCTTAGGGTTGTAAAACTCTTTCAGTAGGGAAGATAATGACGGTACCTACAGAAGAAGTCCCGGCAAACTCCGTGCCAGCAGC…
F	Slovakia	Fugelka	Natural	present	+	+	S	22.6.2011	I	I	GGATATCTTTCGCCTTACTTTGTTACAAATGCTGAAAAAATGCTGGTGGAATTTGAAAATCCATACATATTCCTTACTGAAAAGAAGATTAATCTTGTACAAAGCATTCTACCAATCTTAGAAAACGTTGCACGGTCTGGAAGACCATTGCTCATCATAGCTGAAGACGTTGAAGGTGAAGCTCTTAGCACGCTTGTACTCAATAAGCTCCGTGGTGGCCTTCAAGTTGCTGCTGTAAAGGCGCCTGGTTTTGGTGACAGGAGAAAAGACATGCTTGGCGATATTGCTGTAATAGTAGGCGCTAAGTATGTAGTAAATGACGAGCTTGCTGTTAAGATGGAAGATATCGCTCTAAGCGATCTTGGTACTGCTAAGAGCGTACGCATCACAAAAGACGCA…	ATAGAGAATAGTTAGTGGCAGACGGGTGAGTAATGCATAGGAATCTACCTAGTAGTATGGGATAGCCACTAGAAATGGTGGGTAATACTGTATAATCCCTGCGGGGGAAAGATTTATCGCTATTAGATGAGCCTATGTTAGATTAGCTAGTTGGTAGGGTAAAGGCCTACCAAGGCGATGATCTATAGCTGGTCTGAGAGGATGATCAGCCACACTGGAACTGAGATACGGTCCAGACTCCTACGGGAGGCAGCAGTGGGGAATATTGGACAATGGGCGCAAGCCTGATCCAGCTATGCCGCGTGAGTGAGGAAGGCCTTAGGGTTGTAAAACTCTTTCAGTAGGGAAGATAATGACGGTACCTACAGAAGAAGTCCCGGCAAACTCCGTGCCAGCAGC…
F	Slovakia	Fugelka	Natural	present	+	+	A	2.7.2013	I	I	GGATATCTTTCGCCTTACTTTGTTACAAATGCTGAAAAAATGCTGGTGGAATTTGAAAATCCATACATATTCCTTACTGAAAAGAAGATTAATCTTGTACAAAGCATTCTACCAATCTTAGAAAACGTTGCACGGTCTGGAAGACCATTGCTCATCATAGCTGAAGACGTTGAAGGTGAAGCTCTGAGCACGCTTGTACTCAATAAGCTCCGTGGTGGCCTTCAAGTTGCTGCTGTAAAGGCGCCTGGTTTCGGTGACAGGAGAAAAGACATGCTTGGCGATATTGCTGTAATAGTAGGCGCTAAGTATGTAGTAAATGACGAGCTTGCTGTTAAGATGGAAGACATCGCTCTAAGCGATCTTGGTACTGCTAAGAGCGTACGCATCACAAAAGACGCA…	ATAAAGAATAGTTAGTGGCAGACGGGTGAGTAATGCATAGGAATCTACCTAGTAGTATGGGATAGCCACTAGAAATGGTGGGTAATACTGTATAATCCCTGCGGGGGAAAGATTTATCGCTATTAGATGAGCCTATGTTAGATTAGCTAGTTGGTAGGGTAAAGGCCTACCAAGGCGATGATCTATAGCTGGTCTGAGAGGATGATCAGCCACACTGGAACTGAGATACGGTCCAGACTCCTACGGGAGGCAGCAGTGGGGAATATTGGACAATGGGCGCAAGCCTGATCCAGCTATGCCGCATGAGTGAGGAAGGCCTTAGGGTTGTAAAACTCTTTCAGTAGGGAAGATAATGACGGTACCTACAGAAGAAGTCCCGGCAAACTCCGTGCCAGCAGC…
M	Slovakia	Fugelka	Natural	present	+	+	S	10.6.2013	I	I	GGATATCTTTCGCCTTACTTTGTTACAAATGCTGAAAAAATGCTGGTGGAATTTGAAAATCCATACATATTCCTTACTGAAAAGAAGATTAATCTTGTACAAAGCATTCTACCAATCTTAGAAAACGTTGCACGGTCTGGAAGACCATTGCTCATCATAGCTGAAGACGTTGAAGGTGAAGCTCTTAGCACGCTTGTACTCAATAAGCTCCGTGGTGGCCTTCAAGTTGCTGCTGTAAAGGCGCCTGGTTTTGGTGACAGGAGAAAAGACATGCTTGGCGATATTGCTGTAATAGTAGGCGCTAAGTATGTAGTAAATGACGAGCTTGCTGTTAAGATGGAAGATATCGCTCTAAGCGATCTTGGTACTGCTAAGAGCGTACGCATCACAAAAGACGCA…	ATAGAGAATAGTTAGTGGCAGACGGGTGAGTAATGCATAGGAATCTACCTAGTAGTATGGGATAGCCACTAGAAATGGTGGGTAATACTGTATAATCCCTGCGGGGGAAAGATTTATCGCTATTAGATGAGCCTATGTTAGATTAGCTAGTTGGTAGGGTAAAGGCCTACCAAGGCGATGATCTATAGCTGGTCTGAGAGGATGATCAGCCACACTGGAACTGAGATACGGTCCAGACTCCTACGGGAGGCAGCAGTGGGGAATATTGGACAATGGGCGCAAGCCTGATCCAGCTATGCCGCGTGAGTGAGGAAGGCCTTAGGGTTGTAAAACTCTTTCAGTAGGGAAGATAATGACGGTACCTACAGAAGAAGTCCCGGCAAACTCCGTGCCAGCAGC…
M	Slovakia	Fugelka	Natural	present	+	+	B	10.6.2013	I	I	GGATATCTTTCGCCTTACTTTGTTACAAATGCTGAAAAAATGCTGGTGGAATTTGAAAATCCATACATATTCCTTACTGAAAAGAAGATTAATCTTGTACAAAGCATTCTACCAATCTTAGAAAACGTTGCACGGTCTGGAAGACCATTGCTCATCATAGCTGAAGACGTTGAAGGTGAAGCTCTTAGCACGCTTGTACTCAATAAGCTCCGTGGTGGCCTTCAAGTTGCTGCTGTAAAGGCGCCTGGTTTTGGTGACAGAAGAAAAGACATGCTTGGCGATATTGCTGTAATAGTAGGCGCTAAGTATGTAGTAAATGACGAGCTTGCTGTTAAGATGGAAGATATCGCTCTAAGCGATCTTGGTACTGCTAAGAGCGTACGCATCACAAAAGACGCG…	ATAAAGAATAGTTAGTGGCAGACGGGTGAGTAATGCATAGGAATCTACCTAGTAGTATGGGATAGCCACTAGAAATGGTGGGTAATACTGTATAATCCCTGCGGGGGAAAGATTTATCGCTATTAGATGAGCCTATGTTAGATTAGCTAGTTGGTAGGGTAAAGGCCTACCAAGGCGATGATCTATAGCTGGTCTGAGAGGATGATCAGCCACACTGGAACTGAGATACGGTCCAGACTCCTACGGGAGGCAGCAGTGGGGAATATTGGACAATGGGCGCAAGCCTGATCCAGCTATGCCGCGTGAGTGAGGAAGGCCTTAGGGTTGTAAAACTCTTTCAGTAGGGAAGATAATGACGGTACCTACAGAAGAAGTCCCGGCAAACTCCGTGCCAGCAGC…
M	Slovakia	Fugelka	Natural	present	+	+	J	6.5.2011	II	I	GGATATCTTTCGCCTTACTTTGTTACAAATGCTGAAAAAATGCTGGTGGAATTTGAAAATCCATACATATTCCTTACTGAAAAGAAGATTAATCTTGTACAAAGCATTCTACCAATCTTAGAAAACGTTGCACGGTCTGGAAGACCATTGCTCATCATAGCTGAAGACGTTGAAGGTGAAGCTCTTAGCACGCTTGTACTCAATAAGCTCCGTGGTGGCCTTCAAGTTGCTGCTGTAAAGGCGCCTGGTTTTGGTGACAGGAGAAAAGACATGCTTGGCGATATTGCTGTAATAGTAGGCGCTAAGTATGTAGTAAATGACGAGCTTGCTGTTAAGATGGAAGATATCGCTCTAAGCGATCTTGGTACTGCTAAGAGCGTACGCATCACAAAAGACGCA…	ATGAAGAATAATTAGTGGCAGACGGGTGAGTAATGCATAGGAATCTACCTAATAGTATGGGATAGCCACTAGAAATGGTGGGTAATACTGTATAATCCCTGCGGGGGAAAGATTTATCGCTATTAGATGAGCCTATGTTAGATTAGCTAGTTGGTAGGGTAAAGGCCTACCAAGGCGATGATCTATAGCTGGTCTGAGAGGATGATCAGCCACACTGGAACTGAGATACGGTCCAGACTCCTACGGGAGGCAGCAGTGGGGAATATTGGACAATGGGCGCAAGCCTGATCCAGCTATGCCGCGTGAGTGAGGAAGGCCTTAGGGTTGTAAAACTCTTTCAGTAGGGAAGATAATGACGGTACCTACAGAAGAAGTCCCGGCAAACTCCGTGCCAGCAGC…
M	Slovakia	Fugelka	Natural	present	+	+	W	25.5.2011	II	I	GGATATCTTTCGCCTTACTTTGTTACAAATGCTGAAAAAATGCTGGTGGAATTTGAAAATCCATACATATTCCTTACTGAAAAGAAGATTAATCTTGTACAAAGCATTCTACCAATCTTAGAAAACGTTGCACGGTCTGGAAGACCATTGCTCATCATAGCTGAAGACGTTGAAGGTGAAGCTCTTAGCACGCTTGTACTCAATAAGCTCCGTGGTGGCCTTCAAGTTGCTGCTGTAAAGGCGCCTGGTTTTGGTGACAGGAGAAAAGACATGCTTGGCGATATTGCTGTAATAGTAGGCGCTAAGTATGTAGTAAATGACGAGCTTGCTGTTAAGATGGAAGACATCGCTCTAAGCGATCTTGGTACTGCTAAGAGCGTACGCATCACAAAAGACGCA…	ATAAAGAATAATTAGTGGCAGACGGGTGAGTAATGCATAGGAATCTACCTAGTAGTATGGGATAGCCACTAGAAATGGTGGGTAATACTGTATAATCCCTGCGGGGGAAAGATTTATCGCTATTAGATGAGCCTATGTTAGATTAGCTAGTTGGTAGGGTAAAGGCCTACCAAGGCGATGATCTATAGCTGGTCTGAGAGGATGATCAGCCACACTGGAACTGAGATACGGTCCAGACTCCTACGGGAGGCAGCAGTGGGGAATATTGGACAATGGGCGCAAGCCTGATCCAGCTATGCCGCGTGAGTGAGGAAGGCCTTAGGGTTGTAAAACTCTTTCAGTAGGGAAGATAATGACGGTACCTACAGAAGAAGTCCCGGCAAACTCCGTGCCAGCAGC…
M	Slovakia	Fugelka	Natural	present	+	+	A	25.5.2011	I	I	GGATATCTTTCGCCTTACTTTGTTACAAATGCTGAAAAAATGCTGGTGGAATTTGAAAATCCATACATATTCCTTACTGAAAAGAAGATTAATCTTGTACAAAGCATTCTACCAATCTTAGAAAACGTTGCACGGTCTGGAAGACCATTGCTCATCATAGCTGAAGACGTTGAAGGTGAAGCTCTGAGCACGCTTGTACTCAATAAGCTCCGTGGTGGCCTTCAAGTTGCTGCTGTAAAGGCGCCTGGTTTCGGTGACAGGAGAAAAGACATGCTTGGCGATATTGCTGTAATAGTAGGCGCTAAGTATGTAGTAAATGACGAGCTTGCTGTTAAGATGGAAGACATCGCTCTAAGCGATCTTGGTACTGCTAAGAGCGTACGCATCACAAAAGACGCA…	ATAAAGAATAGTTAGTGGCAGACGGGTGAGTAATGCATAGGAATCTACCTAGTAGTATGGGATAGCCACTAGAAATGGTGGGTAATACTGTATAATCCCTGCGGGGGAAAGATTTATCGCTATTAGATGAGCCTATGTTAGATTAGCTAGTTGGTAGGGTAAAGGCCTACCAAGGCGATGATCTATAGCTGGTCTGAGAGGATGATCAGCCACACTGGAACTGAGATACGGTCCAGACTCCTACGGGAGGCAGCAGTGGGGAATATTGGACAATGGGCGCAAGCCTGATCCAGCTATGCCGCATGAGTGAGGAAGGCCTTAGGGTTGTAAAACTCTTTCAGTAGGGAAGATAATGACGGTACCTACAGAAGAAGTCCCGGCAAACTCCGTGCCAGCAGC…
M	Slovakia	Fugelka	Natural	present	+	+	A	10.6.2013	I	I	GGATATCTTTCGCCTTACTTTGTTACAAATGCTGAAAAAATGCTGGTGGAATTTGAAAATCCATACATATTCCTTACTGAAAAGAAGATTAATCTTGTACAAAGCATTCTACCAATCTTAGAAAACGTTGCACGGTCTGGAAGACCATTGCTCATCATAGCTGAAGACGTTGAAGGTGAAGCTCTGAGCACGCTTGTACTCAATAAGCTCCGTGGTGGCCTTCAAGTTGCTGCTGTAAAGGCGCCTGGTTTCGGTGACAGGAGAAAAGACATGCTTGGCGATATTGCTGTAATAGTAGGCGCTAAGTATGTAGTAAATGACGAGCTTGCTGTTAAGATGGAAGACATCGCTCTAAGCGATCTTGGTACTGCTAAGAGCGTACGCATCACAAAAGACGCA…	ATAAAGAATAGTTAGTGGCAGACGGGTGAGTAATGCATAGGAATCTACCTAGTAGTATGGGATAGCCACTAGAAATGGTGGGTAATACTGTATAATCCCTGCGGGGGAAAGATTTATCGCTATTAGATGAGCCTATGTTAGATTAGCTAGTTGGTAGGGTAAAGGCCTACCAAGGCGATGATCTATAGCTGGTCTGAGAGGATGATCAGCCACACTGGAACTGAGATACGGTCCAGACTCCTACGGGAGGCAGCAGTGGGGAATATTGGACAATGGGCGCAAGCCTGATCCAGCTATGCCGCATGAGTGAGGAAGGCCTTAGGGTTGTAAAACTCTTTCAGTAGGGAAGATAATGACGGTACCTACAGAAGAAGTCCCGGCAAACTCCGTGCCAGCAGC…
M	Slovakia	Fugelka	Natural	present	+	+	A	10.6.2013	1			ATAAAGAATAGTTAGTGGCAGACGGGTGAGTAATGCATAGGAATCTACCTAGTAGTATGGGATAGCCACTAGAAATGGTGGGTAATACTGTATAATCCCTGCGGGGGAAAGATTTATCGCTATTAGATGAGCCTATGTTAGATTAGCTAGTTGGTAGGGTAAAGGCCTACCAAGGCGATGATCTATAGCTGGTCTGAGAGGATGATCAGCCACACTGGAACTGAGATACGGTCCAGACTCCTACGGGAGGCAGCAGTGGGGAATATTGGACAATGGGCGCAAGCCTGATCCAGCTATGCCGCATGAGTGAGGAAGGCCTTAGGGTTGTAAAACTCTTTCAGTAGGGAAGATAATGACGGTACCTACAGAAGAAGTCCCGGCAAACTCCGTGCCAGCAGC…
M	Slovakia	Fugelka	Natural	present	-	+	A	10.6.2013	1			ATAAAGAATAGTTAGTGGCAGACGGGTGAGTAATGCATAGGAATCTACCTAGTAGTATGGGATAGCCACTAGAAATGGTGGGTAATACTGTATAATCCCTGCGGGGGAAAGATTTATCGCTATTAGATGAGCCTATGTTAGATTAGCTAGTTGGTAGGGTAAAGGCCTACCAAGGCGATGATCTATAGCTGGTCTGAGAGGATGATCAGCCACACTGGAACTGAGATACGGTCCAGACTCCTACGGGAGGCAGCAGTGGGGAATATTGGACAATGGGCGCAAGCCTGATCCAGCTATGCCGCATGAGTGAGGAAGGCCTTAGGGTTGTAAAACTCTTTCAGTAGGGAAGATAATGACGGTACCTACAGAAGAAGTCCCGGCAAACTCCGTGCCAGCAGC…
M	Slovakia	Fugelka	Natural	present	+	+	A	10.6.2013	1			ATAAAGAATAGTTAGTGGCAGACGGGTGAGTAATGCATAGGAATCTACCTAGTAGTATGGGATAGCCACTAGAAATGGTGGGTAATACTGTATAATCCCTGCGGGGGAAAGATTTATCGCTATTAGATGAGCCTATGTTAGATTAGCTAGTTGGTAGGGTAAAGGCCTACCAAGGCGATGATCTATAGCTGGTCTGAGAGGATGATCAGCCACACTGGAACTGAGATACGGTCCAGACTCCTACGGGAGGCAGCAGTGGGGAATATTGGACAATGGGCGCAAGCCTGATCCAGCTATGCCGCATGAGTGAGGAAGGCCTTAGGGTTGTAAAACTCTTTCAGTAGGGAAGATAATGACGGTACCTACAGAAGAAGTCCCGGCAAACTCCGTGCCAGCAGC…
M	Slovakia	Fugelka	Natural	present	+	+	W	25.5.2011	II	I	TCGCGGATATCTTTCGCCTTACTTTGTTACAAATGYTGAAAAAATGCTGGTGGAATTTGAAAATCCATACATATTCCTTACTGAAAAGAAGATTAATCTTGTACAAAGCATTCTACCAATCTTAGAAAACGTTGCACGGTCTGGAAGACCATTGCTCATCATAGCTGAAGACGTTGAAGGTGAAGCTCTTAGCACGCTTGTACTCAATAAGCTCCGTGGTGGCCTTCAAGTTGCTGCTGTAAAGGCGCCTGGTTTTGGTGACAGGAGAAAAGACATGCTTGGCGATATTGCTGTAATAGTAGGCGCTAAGTATGTAGTAAATGACGAGCTTGCTGTTAAGATGGAAGATATCGCTCTAAGCGATCTTGGTACTGCTAAGAGCGTACGCATCACAAAAGA…	ATAAAGAATAATTAGTGGCAGACGGGTGAGTAATGCATAGGAATCTACCTAGTAGTATGGGATAGCCACTAGAAATGGTGGGTAATACTGTATAATCCCTGCGGGGGAAAGATTTATCGCTATTAGATGAGCCTATGTTAGATTAGCTAGTTGGTAGGGTAAAGGCCTACCAAGGCGATGATCTATAGCTGGTCTGAGAGGATGATCAGCCACACTGGAACTGAGATACGGTCCAGACTCCTACGGGAGGCAGCAGTGGGGAATATTGGACAATGGGCGCAAGCCTGATCCAGCTATGCCGCGTGAGTGAGGAAGGCCTTAGGGTTGTAAAACTCTTTCAGTAGGGAAGATAATGACGGTACCTACAGAAGAAGTCCCGGCAAACTCCGTGCCAGCAGC…
M	Slovakia	Fugelka	Natural	present	+	+	A	22.6.2011	I	I	GGATATCTTTCGCCTTACTTTGTTACAAATGCTGAAAAAATGCTGGTGGAATTTGAAAATCCATACATATTCCTTACTGAAAAGAAGATTAATCTTGTACAAAGCATTCTACCAATCTTAGAAAACGTTGCACGGTCTGGAAGACCATTGCTCATCATAGCTGAAGACGTTGAAGGTGAAGCTCTGAGCACGCTTGTACTCAATAAGCTCCGTGGTGGCCTTCAAGTTGCTGCTGTAAAGGCGCCTGGTTTCGGTGACAGGAGAAAAGACATGCTTGGCGATATTGCTGTAATAGTAGGCGCTAAGTATGTAGTAAATGACGAGCTTGCTGTTAAGATGGAAGACATCGCTCTAAGCGATCTTGGTACTGCTAAGAGCGTACGCATCACAAAAGACGCA…	ATAAAGAATAGTTAGTGGCAGACGGGTGAGTAATGCATAGGAATCTACCTAGTAGTATGGGATAGCCACTAGAAATGGTGGGTAATACTGTATAATCCCTGCGGGGGAAAGATTTATCGCTATTAGATGAGCCTATGTTAGATTAGCTAGTTGGTAGGGTAAAGGCCTACCAAGGCGATGATCTATAGCTGGTCTGAGAGGATGATCAGCCACACTGGAACTGAGATACGGTCCAGACTCCTACGGGAGGCAGCAGTGGGGAATATTGGACAATGGGCGCAAGCCTGATCCAGCTATGCCGCATGAGTGAGGAAGGCCTTAGGGTTGTAAAACTCTTTCAGTAGGGAAGATAATGACGGTACCTACAGAAGAAGTCCCGGCAAACTCCGTGCCAGCAGC…
M	Slovakia	Fugelka	Natural	present	+	+	A	22.6.2011	I	I	GGATATCTTTCGCCTTACTTTGTTACAAATGCTGAAAAAATGCTGGTGGAATTTGAAAATCCATACATATTCCTTACTGAAAAGAAGATTAATCTTGTACAAAGCATTCTACCAATCTTAGAAAACGTTGCACGGTCTGGAAGACCATTGCTCATCATAGCTGAAGACGTTGAAGGTGAAGCTCTGAGCACGCTTGTACTCAATAAGCTCCGTGGTGGCCTTCAAGTTGCTGCTGTAAAGGCGCCTGGTTTCGGTGACAGGAGAAAAGACATGCTTGGCGATATTGCTGTAATAGTAGGCGCTAAGTATGTAGTAAATGACGAGCTTGCTGTTAAGATGGAAGACATCGCTCTAAGCGATCTTGGTACTGCTAAGAGCGTACGCATCACAAAAGACGCA…	ATAAAGAATAGTTAGTGGCAGACGGGTGAGTAATGCATAGGAATCTACCTAGTAGTATGGGATAGCCACTAGAAATGGTGGGTAATACTGTATAATCCCTGCGGGGGAAAGATTTATCGCTATTAGATGAGCCTATGTTAGATTAGCTAGTTGGTAGGGTAAAGGCCTACCAAGGCGATGATCTATAGCTGGTCTGAGAGGATGATCAGCCACACTGGAACTGAGATACGGTCCAGACTCCTACGGGAGGCAGCAGTGGGGAATATTGGACAATGGGCGCAAGCCTGATCCAGCTATGCCGCATGAGTGAGGAAGGCCTTAGGGTTGTAAAACTCTTTCAGTAGGGAAGATAATGACGGTACCTACAGAAGAAGTCCCGGCAAACTCCGTGCCAGCAGC…
M	Slovakia	Fugelka	Natural	present	+	+	W	6.5.2011	II	I	GGATATCTTTCGCCTTACTTTGTTACAAATGCTGAAAAAATGCTGGTGGAATTTGAAAATCCATACATATTCCTTACTGAAAAGAAGATTAATCTTGTACAAAGCATTCTACCAATCTTAGAAAACGTTGCACGGTCTGGAAGACCATTGCTCATCATAGCTGAAGACGTTGAAGGTGAAGCTCTTAGCACGCTTGTACTCAATAAGCTCCGTGGTGGCCTTCAAGTTGCTGCTGTAAAGGCGCCTGGTTTTGGTGACAGAAGAAAAGACATGCTTGGCGATATTGCTGTAATAGTAGGCGCTAAGTATGTAGTAAATGACGAGCTTGCTGTTAAGATGGAAGATATCGCTCTAAGCGATCTTGGTACTGCTAAGAGCGTACGCATCACAAAAGACGCA…	ATAAAGAATAATTAGTGGCAGACGGGTGAGTAATGCATAGGAATCTACCTAGTAGTATGGGATAGCCACTAGAAATGGTGGGTAATACTGTATAATCCCTGCGGGGGAAAGATTTATCGCTATTAGATGAGCCTATGTTAGATTAGCTAGTTGGTAGGGTAAAGGCCTACCAAGGCGATGATCTATAGCTGGTCTGAGAGGATGATCAGCCACACTGGAACTGAGATACGGTCCAGACTCCTACGGGAGGCAGCAGTGGGGAATATTGGACAATGGGCGCAAGCCTGATCCAGCTATGCCGCGTGAGTGAGGAAGGCCTTAGGGTTGTAAAACTCTTTCAGTAGGGAAGATAATGACGGTACCTACAGAAGAAGTCCCGGCAAACTCCGTGCCAGCAGC…
M	Slovakia	Fugelka	Natural	present	+	+	A	6.5.2011	I	I	GGATATCTTTCGCCTTACTTTGTTACAAATGCTGAAAAAATGCTGGTGGAATTTGAAAATCCATACATATTCCTTACTGAAAAGAAGATTAATCTTGTACAAAGCATTCTACCAATCTTAGAAAACGTTGCACGGTCTGGAAGACCATTGCTCATCATAGCTGAAGACGTTGAAGGTGAAGCTCTGAGCACGCTTGTACTCAATAAGCTCCGTGGTGGCCTTCAAGTTGCTGCTGTAAAGGCGCCTGGTTTCGGTGACAGGAGAAAAGACATGCTTGGCGATATTGCTGTAATAGTAGGCGCTAAGTATGTAGTAAATGACGAGCTTGCTGTTAAGATGGAAGACATCGCTCTAAGCGATCTTGGTACTGCTAAGAGCGTACGCATCACAAAAGACGCA…	ATAAAGAATAGTTAGTGGCAGACGGGTGAGTAATGCATAGGAATCTACCTAGTAGTATGGGATAGCCACTAGAAATGGTGGGTAATACTGTATAATCCCTGCGGGGGAAAGATTTATCGCTATTAGATGAGCCTATGTTAGATTAGCTAGTTGGTAGGGTAAAGGCCTACCAAGGCGATGATCTATAGCTGGTCTGAGAGGATGATCAGCCACACTGGAACTGAGATACGGTCCAGACTCCTACGGGAGGCAGCAGTGGGGAATATTGGACAATGGGCGCAAGCCTGATCCAGCTATGCCGCATGAGTGAGGAAGGCCTTAGGGTTGTAAAACTCTTTCAGTAGGGAAGATAATGACGGTACCTACAGAAGAAGTCCCGGCAAACTCCGTGCCAGCAGC…
M	Slovakia	Fugelka	Natural	present	+	+	S	6.5.2011	1			ATAGAGAATAGTTAGTGGCAGACGGGTGAGTAATGCATAGGAATCTACCTAGTAGTATGGGATAGCCACTAGAAATGGTGGGTAATACTGTATAATCCCTGCGGGGGAAAGATTTATCGCTATTAGATGAGCCTATGTTAGATTAGCTAGTTGGTAGGGTAAAGGCCTACCAAGGCGATGATCTATAGCTGGTCTGAGAGGATGATCAGCCACACTGGAACTGAGATACGGTCCAGACTCCTACGGGAGGCAGCAGTGGGGAATATTGGACAATGGGCGCAAGCCTGATCCAGCTATGCCGCGTGAGTGAGGAAGGCCTTAGGGTTGTAAAACTCTTTCAGTAGGGAAGATAATGACGGTACCTACAGAAGAAGTCCCGGCAAACTCCGTGCCAGCAGC…
M	Slovakia	Fugelka	Natural	present	+	+	S	6.5.2011	I	I	GGATATCTTTCGCCTTACTTTGTTACAAATGCTGAAAAAATGCTGGTGGAATTTGAAAATCCATACATATTCCTTACTGAAAAGAAGATTAATCTTGTACAAAGCATTCTACCAATCTTAGAAAACGTTGCACGGTCTGGAAGACCATTGCTCATCATAGCTGAAGACGTTGAAGGTGAAGCTCTTAGCACGCTTGTACTCAATAAGCTCCGTGGTGGCCTTCAAGTTGCTGCTGTAAAGGCGCCTGGTTTTGGTGACAGGAGAAAAGACATGCTTGGCGATATTGCTGTAATAGTAGGCGCTAAGTATGTAGTAAATGACGAGCTTGCTGTTAAGATGGAAGATATCGCTCTAAGCGATCTTGGTACTGCTAAGAGCGTACGCATCACAAAAGACGCA…	ATAGAGAATAGTTAGTGGCAGACGGGTGAGTAATGCATAGGAATCTACCTAGTAGTATGGGATAGCCACTAGAAATGGTGGGTAATACTGTATAATCCCTGCGGGGGAAAGATTTATCGCTATTAGATGAGCCTATGTTAGATTAGCTAGTTGGTAGGGTAAAGGCCTACCAAGGCGATGATCTATAGCTGGTCTGAGAGGATGATCAGCCACACTGGAACTGAGATACGGTCCAGACTCCTACGGGAGGCAGCAGTGGGGAATATTGGACAATGGGCGCAAGCCTGATCCAGCTATGCCGCGTGAGTGAGGAAGGCCTTAGGGTTGTAAAACTCTTTCAGTAGGGAAGATAATGACGGTACCTACAGAAGAAGTCCCGGCAAACTCCGTGCCAGCAGC…
M	Slovakia	Fugelka	Natural	present	+	+	W	6.5.2011	II	II	CTGGTGGAATTTGAAAATCCATACATATTCCTTACTGAAAAGAAGATTAATCTTGTACAAAGCATTTTACCAATATTAGAAAACGTTGCGAGAGCTGGTAGACCATTGCTTATCATAGCTGAAGATGTTGAAGGTGAAGCTCTGAGCACGCTTGTACTCAATAAGCTCCGTGGTGGGCTTCAAGTTGCTGCTGTAAAGGCGCCTGGTTTCGGTGACAGAAGAAAAGACATGCTAGGCGATATTGCCGTAATAGTAGGCGCTAAGTATGTAGTAAATGACGAGCTTGCTGTTAAGATGGAAGATATCGCTCTAAGCGATCTTGGTACTGCTAAGAGCGTGCGCATCACAAAAGACGCAACTACTATCATAGGTAGTGTTGATAGCAGTTCTGAAAGCATA…	ATAAAGAATAATTAGTGGCAGACGGGTGAGTAATGCATAGGAATCTACCTAGTAGTATGGGATAGCCACTAGAAATGGTGGGTAATACTGTATAATCCCTGCGGGGGAAAGATTTATCGCTATTAGATGAGCCTATGTTAGATTAGCTAGTTGGTAGGGTAAAGGCCTACCAAGGCGATGATCTATAGCTGGTCTGAGAGGATGATCAGCCACACTGGAACTGAGATACGGTCCAGACTCCTACGGGAGGCAGCAGTGGGGAATATTGGACAATGGGCGCAAGCCTGATCCAGCTATGCCGCGTGAGTGAGGAAGGCCTTAGGGTTGTAAAACTCTTTCAGTAGGGAAGATAATGACGGTACCTACAGAAGAAGTCCCGGCAAACTCCGTGCCAGCAGC…
M	Slovakia	Fugelka	Natural	present	+	+	A	25.4.2012	I	I	GGATATCTTTCGCCTTACTTTGTTACAAATGCTGAAAAAATGCTGGTGGAATTTGAAAATCCATACATATTCCTTACTGAAAAGAAGATTAATCTTGTACAAAGCATTCTACCAATCTTAGAAAACGTTGCACGGTCTGGAAGACCATTGCTCATCATAGCTGAAGACGTTGAAGGTGAAGCTCTGAGCACGCTTGTACTCAATAAGCTCCGTGGTGGCCTTCAAGTTGCTGCTGTAAAGGCGCCTGGTTTCGGTGACAGGAGAAAAGACATGCTTGGCGATATTGCTGTAATAGTAGGCGCTAAGTATGTAGTAAATGACGAGCTTGCTGTTAAGATGGAAGACATCGCTCTAAGCGATCTTGGTACTGCTAAGAGCGTACGCATCACAAAAGACGCA…	ATAAAGAATAGTTAGTGGCAGACGGGTGAGTAATGCATAGGAATCTACCTAGTAGTATGGGATAGCCACTAGAAATGGTGGGTAATACTGTATAATCCCTGCGGGGGAAAGATTTATCGCTATTAGATGAGCCTATGTTAGATTAGCTAGTTGGTAGGGTAAAGGCCTACCAAGGCGATGATCTATAGCTGGTCTGAGAGGATGATCAGCCACACTGGAACTGAGATACGGTCCAGACTCCTACGGGAGGCAGCAGTGGGGAATATTGGACAATGGGCGCAAGCCTGATCCAGCTATGCCGCATGAGTGAGGAAGGCCTTAGGGTTGTAAAACTCTTTCAGTAGGGAAGATAATGACGGTACCTACAGAAGAAGTCCCGGCAAACTCCGTGCCAGCAGC…
M	Slovakia	Fugelka	Natural	present	+	+	A	25.4.2012	I	I	GGATATCTTTCGCCTTACTTTGTTACAAATGCTGAAAAAATGCTGGTGGAATTTGAAAATCCATACATATTCCTTACTGAAAAGAAGATTAATCTTGTACAAAGCATTCTACCAATCTTAGAAAACGTTGCACGGTCTGGAAGACCATTGCTCATCATAGCTGAAGACGTTGAAGGTGAAGCTCTGAGCACGCTTGTACTCAATAAGCTCCGTGGTGGCCTTCAAGTTGCTGCTGTAAAGGCGCCTGGTTTCGGTGACAGGAGAAAAGACATGCTTGGCGATATTGCTGTAATAGTAGGCGCTAAGTATGTAGTAAATGACGAGCTTGCTGTTAAGATGGAAGACATCGCTCTAAGCGATCTTGGTACTGCTAAGAGCGTACGCATCACAAAAGACGCA…	ATAAAGAATAGTTAGTGGCAGACGGGTGAGTAATGCATAGGAATCTACCTAGTAGTATGGGATAGCCACTAGAAATGGTGGGTAATACTGTATAATCCCTGCGGGGGAAAGATTTATCGCTATTAGATGAGCCTATGTTAGATTAGCTAGTTGGTAGGGTAAAGGCCTACCAAGGCGATGATCTATAGCTGGTCTGAGAGGATGATCAGCCACACTGGAACTGAGATACGGTCCAGACTCCTACGGGAGGCAGCAGTGGGGAATATTGGACAATGGGCGCAAGCCTGATCCAGCTATGCCGCATGAGTGAGGAAGGCCTTAGGGTTGTAAAACTCTTTCAGTAGGGAAGATAATGACGGTACCTACAGAAGAAGTCCCGGCAAACTCCGTGCCAGCAGC…
M	Slovakia	Fugelka	Natural	present	+	+	V	10.6.2013	II	II	GGATATCTTTCGCCTTACTTTGTTACAAATGCTGAAAAAATGCTGGTGGAATTTGAAAATCCATACATATTCCTTACTGAAAAGAAGATTAATCTTGTACAAAGCATTTTACCAATATTAGAAAACGTTGCGAGAGCTGGTAGACCATTGCTTATCATAGCTGAAGATGTTGAAGGTGAAGCTCTGAGCACGCTTGTACTCAATAAGCTCCGTGGTGGGCTTCAAGTTGCTGCTGTAAAGGCGCCTGGTTTCGGTGACAGAAGAAAAGACATGCTAGGCGATATTGCCGTAATAGTAGGCGCTAAGTATGTAGTAAATGACGAGCTTGCTGTTAAGATGGAAGATATCGCTCTAAGCGATCTTGGTACTGCTAAGAGCGTGCGCATCACAAAAGACGCA…	ATAAAGGATAATTAGTGGCAGACGGGTGAGTAATGCATAGGAATCTACCTAGTAGTATGGGATAGCCACTAGAAATGGTGGGTAATACTGTATAATCCCTGCGGGGGAAAGATTTATCGCTATTAGATGAGCCTATGTTAGATTAGCTAGTTGGTAGGGTAAAGGCCTACCAAGGCGATGATCTATAGCTGGTCTGAGAGGATGATCAGCCACACTGGAACTGAGATACGGTCCAGACTCCTACGGGAGGCAGCAGTGGGGAATATTGGACAATGGGCGCAAGCCTGATCCAGCTATGCCGCGTGAGTGAGGAAGGCCTTAGGGTTGTAAAACTCTTTCAGTAGGGAAGATAATGACGGTACCTACAGAAGAAGTCCCGGCAAACTCCGTGCCAGCAGC…
M	Slovakia	Fugelka	Natural	present	+	+	A/ W ?	2.7.2013		1	GGATATCTTTCGCCTTACTTTGTTACAAATGCTGAAAAAATGCTGGTGGAATTTGAAAATCCATACATATTCCTTACTGAAAAGAAGATTAATCTTGTACAAAGCATTCTACCAATCTTAGAAAACGTTGCACGGTCTGGAAGACCATTGCTCATCATAGCTGAAGACGTTGAAGGTGAAGCTCTGAGCACGCTTGTACTCAATAAGCTCCGTGGTGGCCTTCAAGTTGCTGCTGTAAAGGCGCCTGGTTTCGGTGACAGGAGAAAAGACATGCTTGGCGATATTGCTGTAATAGTAGGCGCTAAGTATGTAGTAAATGACGAGCTTGCTGTTAAGATGGAAGACATCGCTCTAAGCGATCTTGGTACTGCTAAGAGCGTACGCATCACAAAAGACGCA…
N	Czech Rep.	Proskovice	Natural	present	+	+	Y	2010-04-30	II	II	GGTATGCAGTTTGATCGCGGATATCTTTCGCCTTACTTTGTTACAAATGCTGAAAAAATGCTGGTGGAATTTGAAAATCCATACATATTCCTTACTGAAAAGAAGATTAATCTTGTACAAAGCATTCTACCAATATTAGAAAACGTTGCGAGAGCTGGTAGACCATTGCTTATCATAGCTGAAGATGTTGAAGGTGAAGCTCTGAGCACGCTTGTACTCAATAAGCTCCGTGGTGGGCTTCAAGTTGCTGCTGTAAAGGCGCCTGGTTTCGGTGACAGAAGAAAAGACATGCTAGGCGATATTGCCGTAATAGTAGGCGCTAAGTATGTAGTAAATGACGAGCTTGCTGTTAAGATGGAAGATATCGCTCTAAGCGATCTTGGTACTGCTAAGAGCGTG…	ATGAAGAATAGTTAGTGGCAGACGGGTGAGTAATGCATAGGAATCTACCTAGTAGTATGGGATAGCCACTAGAAATGGTGGGTAATACTGTATAATCCCTGCGGGGGAAAGATTTATCGCTATTAGATGAGCCTATGTTAGATTAGCTAGTTGGTAGGGTAAAGGCCTACCAAGGCGATGATCTATAGCTGGTCTGAGAGGATGATCAGCCACACTGGAACTGAGATACGGTCCAGACTCCTACGGGAGGCAGCAGTGGGGAATATTGGACAATGGGCGCAAGCCTGATCCAGCTATGCCGCGTGAGTGAGGAAGGCCTTAGGGTTGTAAAACTCTTTCAGTAGGGAAGATAATGACGGTACCTACAGAAGAAGTCCCGGCAAACTCCGTGCCAGCAGC…
N	Czech Rep.	Proskovice	Natural	present	+	+	A	2010-04-30	I	I	ATGGTATGCAGTTTGATCGCGGATATCTTTCGCCTTACTTTGTTACAAATGCTGAAAAAATGCTGGTGGAATTTGAAAATCCATACATATTCCTTACTGAAAAGAAGATTAATCTTGTACAAAGCATTCTACCAATCTTAGAAAACGTTGCACGGTCTGGAAGACCATTGCTCATCATAGCTGAAGACGTTGAAGGTGAAGCTCTGAGCACGCTTGTACTCAATAAGCTCCGTGGTGGCCTTCAAGTTGCTGCTGTAAAGGCGCCTGGTTTCGGTGACAGGAGAAAAGACATGCTTGGCGATATTGCTGTAATAGTAGGCGCTAAGTATGTAGTAAATGACGAGCTTGCTGTTAAGATGGAAGACATCGCTCTAAGCGATCTTGGTACTGCTAAGAGCG…	ATAAAGAATAGTTAGTGGCAGACGGGTGAGTAATGCATAGGAATCTACCTAGTAGTATGGGATAGCCACTAGAAATGGTGGGTAATACTGTATAATCCCTGCGGGGGAAAGATTTATCGCTATTAGATGAGCCTATGTTAGATTAGCTAGTTGGTAGGGTAAAGGCCTACCAAGGCGATGATCTATAGCTGGTCTGAGAGGATGATCAGCCACACTGGAACTGAGATACGGTCCAGACTCCTACGGGAGGCAGCAGTGGGGAATATTGGACAATGGGCGCAAGCCTGATCCAGCTATGCCGCATGAGTGAGGAAGGCCTTAGGGTTGTAAAACTCTTTCAGTAGGGAAGATAATGACGGTACCTACAGAAGAAGTCCCGGCAAACTCCGTGCCAGCAGC…
N	Czech Rep.	Proskovice	Natural	present		+	-	2010-05-23
N	Czech Rep.	Proskovice	Natural	present	-	+	A	2010-05-22	I	I	GGTATGCAGTTTGATCGCGGATATCTTTCGCCTTACTTTGTTACAAATGCTGAAAAAATGCTGGTGGAATTTGAAAATCCATACATATTCCTTACTGAAAAGAAGATTAATCTTGTACAAAGCATTCTACCAATCTTAGAAAACGTTGCACGGTCTGGAAGACCATTGCTCATCATAGCTGAAGACGTTGAAGGTGAAGCTCTGAGCACGCTTGTACTCAATAAGCTCCGTGGTGGCCTTCAAGTTGCTGCTGTAAAGGCGCCTGGTTTCGGTGACAGGAGAAAAGACATGCTTGGCGATATTGCTGTAATAGTAGGCGCTAAGTATGTAGTAAATGACGAGCTTGCTGTTAAGATGGAAGACATCGCTCTAAGCGATCTTGGTACTGCTAAGAGCGTA…	ATAAAGAATAGTTAGTGGCAGACGGGTGAGTAATGCATAGGAATCTACCTAGTAGTATGGGATAGCCACTAGAAATGGTGGGTAATACTGTATAATCCCTGCGGGGGAAAGATTTATCGCTATTAGATGAGCCTATGTTAGATTAGCTAGTTGGTAGGGTAAAGGCCTACCAAGGCGATGATCTATAGCTGGTCTGAGAGGATGATCAGCCACACTGGAACTGAGATACGGTCCAGACTCCTACGGGAGGCAGCAGTGGGGAATATTGGACAATGGGCGCAAGCCTGATCCAGCTATGCCGCATGAGTGAGGAAGGCCTTAGGGTTGTAAAACTCTTTCAGTAGGGAAGATAATGACGGTACCTACAGAAGAAGTCCCGGCAAACTCCGTGCCAGCAGC…
N	Czech Rep.	Proskovice	Natural	present		+	-	2010-05-27
N	Czech Rep.	Proskovice	Natural	present	-	+	A	2010-05-27	1			ATAAAGAATAGTTAGTGGCAGACGGGTGAGTAATGCATAGGAATCTACCTAGTAGTATGGGATAGCCACTAGAAATGGTGGGTAATACTGTATAATCCCTGCGGGGGAAAGATTTATCGCTATTAGATGAGCCTATGTTAGATTAGCTAGTTGGTAGGGTAAAGGCCTACCAAGGCGATGATCTATAGCTGGTCTGAGAGGATGATCAGCCACACTGGAACTGAGATACGGTCCAGACTCCTACGGGAGGCAGCAGTGGGGAATATTGGACAATGGGCGCAAGCCTGATCCAGCTATGCCGCATGAGTGAGGAAGGCCTTAGGGTTGTAAAACTCTTTCAGTAGGGAAGATAATGACGGTACCTACAGAAGAAGTCCCGGCAAACTCCGTGCCAGCAGC…
M	Czech Rep.	Proskovice	Natural	present		+	-	18.4.2010, 30.4.2010
F	Czech Rep.	Proskovice	Natural	present	+	+	A	2010-05-22	I	I	ATGGTATGCAGTTTGATCGCGGATATCTTTCGCCTTACTTTGTTACAAATGCTGAAAAAATGCTGGTGGAATTTGAAAATCCATACATATTCCTTACTGAAAAGAAGATTAATCTTGTACAAAGCATTCTACCAATCTTAGAAAACGTTGCACGGTCTGGAAGACCATTGCTCATCATAGCTGAAGACGTTGAAGGTGAAGCTCTGAGCACGCTTGTACTCAATAAGCTCCGTGGTGGCCTTCAAGTTGCTGCTGTAAAGGCGCCTGGTTTCGGTGACAGGAGAAAAGACATGCTTGGCGATATTGCTGTAATAGTAGGCGCTAAGTATGTAGTAAATGACGAGCTTGCTGTTAAGATGGAAGACATCGCTCTAAGCGATCTTGGTACTGCTAAGAGCG…	ATAAAGAATAGTTAGTGGCAGACGGGTGAGTAATGCATAGGAATCTACCTAGTAGTATGGGATAGCCACTAGAAATGGTGGGTAATACTGTATAATCCCTGCGGGGGAAAGATTTATCGCTATTAGATGAGCCTATGTTAGATTAGCTAGTTGGTAGGGTAAAGGCCTACCAAGGCGATGATCTATAGCTGGTCTGAGAGGATGATCAGCCACACTGGAACTGAGATACGGTCCAGACTCCTACGGGAGGCAGCAGTGGGGAATATTGGACAATGGGCGCAAGCCTGATCCAGCTATGCCGCATGAGTGAGGAAGGCCTTAGGGTTGTAAAACTCTTTCAGTAGGGAAGATAATGACGGTACCTACAGAAGAAGTCCCGGCAAACTCCGTGCCAGCAGC…
M	Czech Rep.	Proskovice	Natural	present	+	+	A	2010-05-23	I	I	TGAAAATCCATACATATTCCWTACTGAAAAGAAGATTAATCTTGTACAAAGCATTCTACCAATMTTAGAAAAYGTTGCACGGTCTGGAAGACCATTGCTCATCATAGCTGAAGACGTTGAAGGTGAAGCTCTGAGCACGCTTGTACTCAATAAGCTCCGTGGTGGCCTTCAAGTTGCTGCTGTAAAGGCSCCTGGTTTCGGTGACAGGAGAAAAGMCATGCTTGGCGATATTGCTGTAATAGTAGGCGCTAAGTATGTAGTAAATGACGAGCTTSCTGTTAAGATGGAAGACATCGCTCTAAGCGATCTTGGTACTGCTAAGAGCGTACGCATCACAAAAGACGCAACTACTATCATAGGTAGTGTTGATAGCAGTTCTGAAAGCATAGCTAGCAGGAC…	ATAAAGAATAGTTAGTGGCAGACGGGTGAGTAATGCATAGGAATCTACCTAGTAGTATGGGATAGCCACTAGAAATGGTGGGTAATACTGTATAATCCCTGCGGGGGAAAGATTTATCGCTATTAGATGAGCCTATGTTAGATTAGCTAGTTGGTAGGGTAAAGGCCTACCAAGGCGATGATCTATAGCTGGTCTGAGAGGATGATCAGCCACACTGGAACTGAGATACGGTCCAGACTCCTACGGGAGGCAGCAGTGGGGAATATTGGACAATGGGCGCAAGCCTGATCCAGCTATGCCGCATGAGTGAGGAAGGCCTTAGGGTTGTAAAACTCTTTCAGTAGGGAAGATAATGACGGTACCTACAGAAGAAGTCCCGGCAAACTCCGTGCCAGCAGC…
M	Czech Rep.	Proskovice	Natural	present		+	-	27.5.2010, 10.6.2010
M	Czech Rep.	Proskovice	Natural	present		+	-	2010-06-11
M	Czech Rep.	Proskovice	Natural	present	-	+	A	10.6.2010, 11.6.2010	1			ATAAAGAATAGTTAGTGGCAGACGGGTGAGTAATGCATAGGAATCTACCTAGTAGTATGGGATAGCCACTAGAAATGGTGGGTAATACTGTATAATCCCTGCGGGGGAAAGATTTATCGCTATTAGATGAGCCTATGTTAGATTAGCTAGTTGGTAGGGTAAAGGCCTACCAAGGCGATGATCTATAGCTGGTCTGAGAGGATGATCAGCCACACTGGAACTGAGATACGGTCCAGACTCCTACGGGAGGCAGCAGTGGGGAATATTGGACAATGGGCGCAAGCCTGATCCAGCTATGCCGCATGAGTGAGGAAGGCCTTAGGGTTGTAAAACTCTTTCAGTAGGGAAGATAATGACGGTACCTACAGAAGAAGTCCCGGCAAACTCCGTGCCAGCAGC…
N	Czech Rep.	Bělský les	Urban park	absent	+	+	Y	2010-04-18	II	II	TTATGGTATGCAGTTTGATCGCGGATATCTTTCGCCTTACTTTGTTACAAATGCTGAAAAAATGCTGGTGGAATTTGAAAATCCATACATATTCCTTACTGAAAAGAAGATTAATCTTGTACAAAGCATTTTACCAATATTAGAAAACGTTGCGAGAGCTGGTAGACCATTGCTTATCATAGCTGAAGATGTTGAAGGTGAAGCTCTGAGCACGCTTGTACTCAATAAGCTCCGTGGTGGGCTTCAAGTTGCTGCTGTAAAGGCGCCTGGTTTCGGTGACAGAAGAAAAGACATGCTAGGCGATATTGCCGTAATAGTAGGCGCTAAGTATGTAGTAAATGACGAGCTTGCTGTTAAGATGGAAGATATCGCTCTAAGCGATCTTGGTACTGCTAAGAG…	ATGAAGAATAGTTAGTGGCAGACGGGTGAGTAATGCATAGGAATCTACCTAGTAGTATGGGATAGCCACTAGAAATGGTGGGTAATACTGTATAATCCCTGCGGGGGAAAGATTTATCGCTATTAGATGAGCCTATGTTAGATTAGCTAGTTGGTAGGGTAAAGGCCTACCAAGGCGATGATCTATAGCTGGTCTGAGAGGATGATCAGCCACACTGGAACTGAGATACGGTCCAGACTCCTACGGGAGGCAGCAGTGGGGAATATTGGACAATGGGCGCAAGCCTGATCCAGCTATGCCGCGTGAGTGAGGAAGGCCTTAGGGTTGTAAAACTCTTTCAGTAGGGAAGATAATGACGGTACCTACAGAAGAAGTCCCGGCAAACTCCGTGCCAGCAGC…
N	Czech Rep.	Bělský les	Urban park	absent	+	+	A	2010-04-18	I	I	TTATGGTATGCAGTTTGATCGCGGATATCTTTCGCCTTACTTTGTTACAAATGCTGAAAAAATGCTGGTGGAATTTGAAAATCCATACATATTCCTTACTGAAAAGAAGATTAATCTTGTACAAAGCATTCTACCAATCTTAGAAAACGTTGCACGGTCTGGAAGACCATTGCTCATCATAGCTGAAGACGTTGAAGGTGAAGCTCTGAGCACGCTTGTACTCAATAAGCTCCGTGGTGGCCTTCAAGTTGCTGCTGTAAAGGCGCCTGGTTTCGGTGACAGGAGAAAAGACATGCTTGGCGATATTGCTGTAATAGTAGGCGCTAAGTATGTAGTAAATGACGAGCTTGCTGTTAAGATGGAAGACATCGCTCTAAGCGATCTTGGTACTGCTAAGAG…	ATAAAGAATAGTTAGTGGCAGACGGGTGAGTAATGCATAGGAATCTACCTAGTAGTATGGGATAGCCACTAGAAATGGTGGGTAATACTGTATAATCCCTGCGGGGGAAAGATTTATCGCTATTAGATGAGCCTATGTTAGATTAGCTAGTTGGTAGGGTAAAGGCCTACCAAGGCGATGATCTATAGCTGGTCTGAGAGGATGATCAGCCACACTGGAACTGAGATACGGTCCAGACTCCTACGGGAGGCAGCAGTGGGGAATATTGGACAATGGGCGCAAGCCTGATCCAGCTATGCCGCATGAGTGAGGAAGGCCTTAGGGTTGTAAAACTCTTTCAGTAGGGAAGATAATGACGGTACCTACAGAAGAAGTCCCGGCAAACTCCGTGCCAGCAGC…
M	Czech Rep.	Bělský les	Urban park	absent		+	-	2010-04-18
N	Czech Rep.	Bělský les	Urban park	absent		+	-	2010-06-15
M	Czech Rep.	Bělský les	Urban park	absent		+	-	2010-06-15
M	Czech Rep.	Bělský les	Urban park	absent	-	+	A	2010-06-15	1			ATAAAGAATAGTTAGTGGCAGACGGGTGAGTAATGCATAGGAATCTACCTAGTAGTATGGGATAGCCACTAGAAATGGTGGGTAATACTGTATAATCCCTGCGGGGGAAAGATTTATCGCTATTAGATGAGCCTATGTTAGATTAGCTAGTTGGTAGGGTAAAGGCCTACCAAGGCGATGATCTATAGCTGGTCTGAGAGGATGATCAGCCACACTGGAACTGAGATACGGTCCAGACTCCTACGGGAGGCAGCAGTGGGGAATATTGGACAATGGGCGCAAGCCTGATCCAGCTATGCCGCATGAGTGAGGAAGGCCTTAGGGTTGTAAAACTCTTTCAGTAGGGAAGATAATGACGGTACCTACAGAAGAAGTCCCGGCAAACTCCGTGCCAGCAGC…
M	Czech Rep.	Bělský les	Urban park	absent		+	-	2010-06-15
M	Czech Rep.	Bělský les	Urban park	absent		+	-	2010-06-15
M	Czech Rep.	Bělský les	Urban park	absent		+	-	2010-06-15
F	Czech Rep.	Bělský les	Urban park	absent		+	-	2010-06-15
F	Czech Rep.	Bělský les	Urban park	absent	-	+	A	2010-06-15	I	II	AACGTTGCGAGAGCTGGTAGACCATTGCTTATCATAKCTGAASATGTTGAAGGTGAAKCTCTGAKCACGCTTGTACTCWATAAGCTCCGTGGTGGGCTTCAAGTTGCTGCTGTAAAGGCGCCTGGTTTCGGTGACAGAAGAAAAGACATGCTASGCGATATTGCCGKAATAGTAGGCGCTAAGTATGTASTAAATGACRASCTTGCTGTTAAKATGGAAGATATCGCTCTAAGCGATCTTGGTACTGCTAAGAGCGTGCGCATCACAAAAGACGCAACTACTA	ATAAAGAATAGTTAGTGGCAGACGGGTGAGTAATGCATAGGAATCTACCTAGTAGTATGGGATAGCCACTAGAAATGGTGGGTAATACTGTATAATCCCTGCGGGGGAAAGATTTATCGCTATTAGATGAGCCTATGTTAGATTAGCTAGTTGGTAGGGTAAAGGCCTACCAAGGCGATGATCTATAGCTGGTCTGAGAGGATGATCAGCCACACTGGAACTGAGATACGGTCCAGACTCCTACGGGAGGCAGCAGTGGGGAATATTGGACAATGGGCGCAAGCCTGATCCAGCTATGCCGCATGAGTGAGGAAGGCCTTAGGGTTGTAAAACTCTTTCAGTAGGGAAGATAATGACGGTACCTACAGAAGAAGTCCCGGCAAACTCCGTGCCAGCAGC…
F	Czech Rep.	Bělský les	Urban park	absent	-	+	A	2010-06-15	1			ATAAAGAATAGTTAGTGGCAGACGGGTGAGTAATGCATAGGAATCTACCTAGTAGTATGGGATAGCCACTAGAAATGGTGGGTAATACTGTATAATCCCTGCGGGGGAAAGATTTATCGCTATTAGATGAGCCTATGTTAGATTAGCTAGTTGGTAGGGTAAAGGCCTACCAAGGCGATGATCTATAGCTGGTCTGAGAGGATGATCAGCCACACTGGAACTGAGATACGGTCCAGACTCCTACGGGAGGCAGCAGTGGGGAATATTGGACAATGGGCGCAAGCCTGATCCAGCTATGCCGCATGAGTGAGGAAGGCCTTAGGGTTGTAAAACTCTTTCAGTAGGGAAGATAATGACGGTACCTACAGAAGAAGTCCCGGCAAACTCCGTGCCAGCAGC…
M	Czech Rep.	Proskovice	Natural	present		+	-	1.7.2010, 4.7.2010
F	Czech Rep.	Proskovice	Natural	present	+	+	A	11.6.-4.7.2010	I	I	TTATGGTATGCAGTTTGATCGCGGATATCTTTCGCCTTACTTTGTTACAAATGCTGAAAAAATGCTGGTGGAATTTGAAAATCCATACATATTCCTTACTGAAAAGAAGATTAATCTTGTACAAAGCATTCTACCAATCTTAGAAAACGTTGCACGGTCTGGAAGACCATTGCTCATCATAGCTGAAGACGTTGAAGGTGAAGCTCTGAGCACGCTTGTACTCAATAAGCTCCGTGGTGGCCTTCAAGTTGCTGCTGTAAAGGCGCCTGGTTTCGGTGACAGGAGAAAAGACATGCTTGGCGATATTGCTGTAATAGTAGGCGCTAAGTATGTAGTAAATGACGAGCTTGCTGTTAAGATGGAAGACATCGCTCTAAGCGATCTTGGTACTGCTAAGAG…	ATAAAGAATAGTTAGTGGCAGACGGGTGAGTAATGCATAGGAATCTACCTAGTAGTATGGGATAGCCACTAGAAATGGTGGGTAATACTGTATAATCCCTGCGGGGGAAAGATTTATCGCTATTAGATGAGCCTATGTTAGATTAGCTAGTTGGTAGGGTAAAGGCCTACCAAGGCGATGATCTATAGCTGGTCTGAGAGGATGATCAGCCACACTGGAACTGAGATACGGTCCAGACTCCTACGGGAGGCAGCAGTGGGGAATATTGGACAATGGGCGCAAGCCTGATCCAGCTATGCCGCATGAGTGAGGAAGGCCTTAGGGTTGTAAAACTCTTTCAGTAGGGAAGATAATGACGGTACCTACAGAAGAAGTCCCGGCAAACTCCGTGCCAGCAGC…
M	Czech Rep.	Proskovice	Natural	present		+	-	2010-07-04
F	Czech Rep.	Proskovice	Natural	present	+	+	A	21.7.-27.7.2010	I	I	TTATGGTATGCAGTTTGATCGCGGATATCTTTCGCCTTACTTTGTTACAAATGCTGAAAAAATGCTGGTGGAATTTGAAAATCCATACATATTCCTTACTGAAAAGAAGATTAATCTTGTACAAAGCATTCTACCAATCTTAGAAAACGTTGCACGGTCTGGAAGACCATTGCTCATCATAGCTGAAGACGTTGAAGGTGAAGCTCTGAGCACGCTTGTACTCAATAAGCTCCGTGGTGGCCTTCAAGTTGCTGCTGTAAAGGCGCCTGGTTTCGGTGACAGGAGAAAAGACATGCTTGGCGATATTGCTGTAATAGTAGGCGCTAAGTATGTAGTAAATGACGAGCTTGCTGTTAAGATGGAAGACATCGCTCTAAGCGATCTTGGTACTGCTAAGAG…	ATAAAGAATAGTTAGTGGCAGACGGGTGAGTAATGCATAGGAATCTACCTAGTAGTATGGGATAGCCACTAGAAATGGTGGGTAATACTGTATAATCCCTGCGGGGGAAAGATTTATCGCTATTAGATGAGCCTATGTTAGATTAGCTAGTTGGTAGGGTAAAGGCCTACCAAGGCGATGATCTATAGCTGGTCTGAGAGGATGATCAGCCACACTGGAACTGAGATACGGTCCAGACTCCTACGGGAGGCAGCAGTGGGGAATATTGGACAATGGGCGCAAGCCTGATCCAGCTATGCCGCATGAGTGAGGAAGGCCTTAGGGTTGTAAAACTCTTTCAGTAGGGAAGATAATGACGGTACCTACAGAAGAAGTCCCGGCAAACTCCGTGCCAGCAGC…
F	Czech Rep.	Proskovice	Natural	present	+	+	A	2010-08-04	I	I	ATGGTATGCAGTTTGATCGCGGATATCTTTCGCCTTACTTTGTTACAAATGCTGAAAAAATGCTGGTGGAATTTGAAAATCCATACATATTCCTTACTGAAAAGAAGATTAATCTTGTACAAAGCATTCTACCAATCTTAGAAAACGTTGCACGGTCTGGAAGACCATTGCTCATCATAGCTGAAGACGTTGAAGGTGAAGCTCTGAGCACGCTTGTACTCAATAAGCTCCGTGGTGGCCTTCAAGTTGCTGCTGTAAAGGCGCCTGGTTTCGGTGACAGGAGAAAAGACATGCTTGGCGATATTGCTGTAATAGTAGGCGCTAAGTATGTAGTAAATGACGAGCTTGCTGTTAAGATGGAAGACATCGCTCTAAGCGATCTTGGTACTGCTAAGAGCG…	ATAAAGAATAGTTAGTGGCAGACGGGTGAGTAATGCATAGGAATCTACCTAGTAGTATGGGATAGCCACTAGAAATGGTGGGTAATACTGTATAATCCCTGCGGGGGAAAGATTTATCGCTATTAGATGAGCCTATGTTAGATTAGCTAGTTGGTAGGGTAAAGGCCTACCAAGGCGATGATCTATAGCTGGTCTGAGAGGATGATCAGCCACACTGGAACTGAGATACGGTCCAGACTCCTACGGGAGGCAGCAGTGGGGAATATTGGACAATGGGCGCAAGCCTGATCCAGCTATGCCGCATGAGTGAGGAAGGCCTTAGGGTTGTAAAACTCTTTCAGTAGGGAAGATAATGACGGTACCTACAGAAGAAGTCCCGGCAAACTCCGTGCCAGCAGC…
N	Czech Rep.	Proskovice	Natural	present		+	-	2010-07-04
N	Czech Rep.	Proskovice	Natural	present		+	-	2010-07-04
N	Czech Rep.	Proskovice	Natural	present	-	+	-	2010-07-04		1	GGTATGCAGTTTGATCGCGGATATCTTTCGCCTTACTTTGTTACAAATGCTGAAAAAATGCTGGTGGAATTTGAAAATCCATACATATTCCTTACTGAAAAGAAGATTAATCTTGTACAAAGCATTCTACCAATCTTAGAAAACGTTGCACGGTCTGGAAGACCATTGCTCATCATAGCTGAAGACGTTGAAGGTGAAGCTCTGAGCACGCTTGTACTCAATAAGCTCCGTGGTGGCCTTCAAGTTGCTGCTGTAAAGGCGCCTGGTTTCGGTGACAGGAGAAAAGACATGCTTGGCGATATTGCTGTAATAGTAGGCGCTAAGTATGTAGTAAATGACGAGCTTGCTGTTAAGATGGAAGACATCGCTCTAAGCGATCTTGGTACTGCTAAGAGCGTA…
N	Czech Rep.	Proskovice	Natural	present	+	+	A	2010-07-21	I	I	TGGTATGCAGTTTGATCGCGGATATCTTTCGCCTTACTTTGTTACAAATGCTGAAAAAATGCTGGTGGAATTTGAAAATCCATACATATTCCTTACTGAAAAGAAGATTAATCTTGTACAAAGCATTCTACCAATCTTAGAAAACGTTGCACGGTCTGGAAGACCATTGCTCATCATAGCTGAAGACGTTGAAGGTGAAGCTCTGAGCACGCTTGTACTCAATAAGCTCCGTGGTGGCCTTCAAGTTGCTGCTGTAAAGGCGCCTGGTTTCGGTGACAGGAGAAAAGACATGCTTGGCGATATTGCTGTAATAGTAGGCGCTAAGTATGTAGTAAATGACGAGCTTGCTGTTAAGATGGAAGACATCGCTCTAAGCGATCTTGGTACTGCTAAGAGCGT…	ATAAAGAATAGTTAGTGGCAGACGGGTGAGTAATGCATAGGAATCTACCTAGTAGTATGGGATAGCCACTAGAAATGGTGGGTAATACTGTATAATCCCTGCGGGGGAAAGATTTATCGCTATTAGATGAGCCTATGTTAGATTAGCTAGTTGGTAGGGTAAAGGCCTACCAAGGCGATGATCTATAGCTGGTCTGAGAGGATGATCAGCCACACTGGAACTGAGATACGGTCCAGACTCCTACGGGAGGCAGCAGTGGGGAATATTGGACAATGGGCGCAAGCCTGATCCAGCTATGCCGCATGAGTGAGGAAGGCCTTAGGGTTGTAAAACTCTTTCAGTAGGGAAGATAATGACGGTACCTACAGAAGAAGTCCCGGCAAACTCCGTGCCAGCAGC…
F	Czech Rep.	Bělský les	Urban park	absent		+	-	2010-07-02
M	Czech Rep.	Bělský les	Urban park	absent		+	-	2010-07-02
M	Czech Rep.	Bělský les	Urban park	absent		+	-	2010-07-08
M	Czech Rep.	Bělský les	Urban park	absent	-	+	A	2010-07-08	I	I	ATGGTATGCAGTTTGATCGCGGATATCTTTCGCCTTACTTTGTTACAAATGCTGAAAAAATGCTGGTGGAATTTGAAAATCCATACATATTCCTTACTGAAAAGAAGATTAATCTTGTACAAAGCATTCTACCAATCTTAGAAAACGTTGCACGGTCTGGAAGACCATTGCTCATCATAGCTGAAGACGTTGAAGGTGAAGCTCTGAGCACGCTTGTACTCAATAAGCTCCGTGGTGGCCTTCAAGTTGCTGCTGTAAAGGCGCCTGGTTTCGGTGACAGGAGAAAAGACATGCTTGGCGATATTGCTGTAATAGTAGGCGCTAAGTATGTAGTAAATGACGAGCTTGCTGTTAAGATGGAAGACATCGCTCTAAGCGATCTTGGTACTGCTAAGAGCG…	ATAAAGAATAGTTAGTGGCAGACGGGTGAGTAATGCATAGGAATCTACCTAGTAGTATGGGATAGCCACTAGAAATGGTGGGTAATACTGTATAATCCCTGCGGGGGAAAGATTTATCGCTATTAGATGAGCCTATGTTAGATTAGCTAGTTGGTAGGGTAAAGGCCTACCAAGGCGATGATCTATAGCTGGTCTGAGAGGATGATCAGCCACACTGGAACTGAGATACGGTCCAGACTCCTACGGGAGGCAGCAGTGGGGAATATTGGACAATGGGCGCAAGCCTGATCCAGCTATGCCGCATGAGTGAGGAAGGCCTTAGGGTTGTAAAACTCTTTCAGTAGGGAAGATAATGACGGTACCTACAGAAGAAGTCCCGGCAAACTCCGTGCCAGCAGC…
N	Czech Rep.	Bělský les	Urban park	absent	-	+	A	2010-07-02	I	I	ATGGTATGCAGTTTGATCGCGGATATCTTTCGCCTTACTTTGTTACAAATGCTGAAAAAATGCTGGTGGAATTTGAAAATCCATACATATTCCTTACTGAAAAGAAGATTAATCTTGTACAAAGCATTCTACCAATCTTAGAAAACGTTGCACGGTCTGGAAGACCATTGCTCATCATAGCTGAAGACGTTGAAGGTGAAGCTCTGAGCACGCTTGTACTCAATAAGCTCCGTGGTGGCCTTCAAGTTGCTGCTGTAAAGGCGCCTGGTTTCGGTGACAGGAGAAAAGACATGCTTGGCGATATTGCTGTAATAGTAGGCGCTAAGTATGTAGTAAATGACGAGCTTGCTGTTAAGATGGAAGACATCGCTCTAAGCGATCTTGGTACTGCTAAGAGCG…	ATAAAGAATAGTTAGTGGCAGACGGGTGAGTAATGCATAGGAATCTACCTAGTAGTATGGGATAGCCACTAGAAATGGTGGGTAATACTGTATAATCCCTGCGGGGGAAAGATTTATCGCTATTAGATGAGCCTATGTTAGATTAGCTAGTTGGTAGGGTAAAGGCCTACCAAGGCGATGATCTATAGCTGGTCTGAGAGGATGATCAGCCACACTGGAACTGAGATACGGTCCAGACTCCTACGGGAGGCAGCAGTGGGGAATATTGGACAATGGGCGCAAGCCTGATCCAGCTATGCCGCATGAGTGAGGAAGGCCTTAGGGTTGTAAAACTCTTTCAGTAGGGAAGATAATGACGGTACCTACAGAAGAAGTCCCGGCAAACTCCGTGCCAGCAGC…
N	Czech Rep.	Bělský les	Urban park	absent		+	-	2010-07-02
N	Czech Rep.	Bělský les	Urban park	absent		+	-	2010-07-02
N	Czech Rep.	Bělský les	Urban park	absent		+	-	2010-07-02
N	Czech Rep.	Bělský les	Urban park	absent		+	-	2010-07-02
N	Czech Rep.	Bělský les	Urban park	absent		+	-	2010-07-02
N	Czech Rep.	Bělský les	Urban park	absent		+	-	2010-07-08
N	Czech Rep.	Bělský les	Urban park	absent	+	+	A	2010-07-08	I	I	GGTATGCAGTTTGATCGCGGATATCTTTCGCCTTACTTTGTTACAAATGCTGAAAAAATGCTGGTGGAATTTGAAAATCCATACATATTCCTTACTGAAAAGAAGATTAATCTTGTACAAAGCATTCTACCAATCTTAGAAAACGTTGCACGGTCTGGAAGACCATTGCTCATCATAGCTGAAGACGTTGAAGGTGAAGCTCTGAGCACGCTTGTACTCAATAAGCTCCGTGGTGGCCTTCAAGTTGCTGCTGTAAAGGCGCCTGGTTTCGGTGACAGGAGAAAAGACATGCTTGGCGATATTGCTGTAATAGTAGGCGCTAAGTATGTAGTAAATGACGAGCTTGCTGTTAAGATGGAAGACATCGCTCTAAGCGATCTTGGTACTGCTAAGAGCGTA…	ATAAAGAATAGTTAGTGGCAGACGGGTGAGTAATGCATAGGAATCTACCTAGTAGTATGGGATAGCCACTAGAAATGGTGGGTAATACTGTATAATCCCTGCGGGGGAAAGATTTATCGCTATTAGATGAGCCTATGTTAGATTAGCTAGTTGGTAGGGTAAAGGCCTACCAAGGCGATGATCTATAGCTGGTCTGAGAGGATGATCAGCCACACTGGAACTGAGATACGGTCCAGACTCCTACGGGAGGCAGCAGTGGGGAATATTGGACAATGGGCGCAAGCCTGATCCAGCTATGCCGCATGAGTGAGGAAGGCCTTAGGGTTGTAAAACTCTTTCAGTAGGGAAGATAATGACGGTACCTACAGAAGAAGTCCCGGCAAACTCCGTGCCAGCAGC…
N	Czech Rep.	Bělský les	Urban park	absent		+	-	2010-07-08
N	Czech Rep.	Bělský les	Urban park	absent	+	+	A	2010-07-08	I	I	GGTATGCAGTTTGATCGCGGATATCTTTCGCCTTACTTTGTTACAAATGCTGAAAAAATGCTGGTGGAATTTGAAAATCCATACATATTCCTTACTGAAAAGAAGATTAATCTTGTACAAAGCATTCTACCAATCTTAGAAAACGTTGCACGGTCTGGAAGACCATTGCTCATCATAGCTGAAGACGTTGAAGGTGAAGCTCTGAGCACGCTTGTACTCAATAAGCTCCGTGGTGGCCTTCAAGTTGCTGCTGTAAAGGCGCCTGGTTTCGGTGACAGGAGAAAAGACATGCTTGGCGATATTGCTGTAATAGTAGGCGCTAAGTATGTAGTAAATGACGAGCTTGCTGTTAAGATGGAAGACATCGCTCTAAGCGATCTTGGTACTGCTAAGAGCGTA…	ATAAAGAATAGTTAGTGGCAGACGGGTGAGTAATGCATAGGAATCTACCTAGTAGTATGGGATAGCCACTAGAAATGGTGGGTAATACTGTATAATCCCTGCGGGGGAAAGATTTATCGCTATTAGATGAGCCTATGTTAGATTAGCTAGTTGGTAGGGTAAAGGCCTACCAAGGCGATGATCTATAGCTGGTCTGAGAGGATGATCAGCCACACTGGAACTGAGATACGGTCCAGACTCCTACGGGAGGCAGCAGTGGGGAATATTGGACAATGGGCGCAAGCCTGATCCAGCTATGCCGCATGAGTGAGGAAGGCCTTAGGGTTGTAAAACTCTTTCAGTAGGGAAGATAATGACGGTACCTACAGAAGAAGTCCCGGCAAACTCCGTGCCAGCAGC…
N	Czech Rep.	Proskovice	Natural	present	-	+	X	2010-09-10	II	II	GGTATGCAGTTTGATCGCGGATATCTTTCGCCTTACTTTGTTACAAATGCTGAAAAAATGCTGGTGGAATTTGAAAATCCATACATATTCCTTACTGAAAAGAAGATTAATCTTGTACAAAGCATTTTACCAATATTAGAAAACGTTGCGAGAGCTGGCAGACCATTGCTCATCATAGCTGAAGATGTTGAAGGTGAAGCTCTGAGCACGCTTGTACTCAATAAGCTCCGTGGTGGGCTTCAAGTTGCTGCTGTAAAGGCGCCTGGTTTCGGTGATAGAAGAAAAGACATGCTTGGCGATATTGCTGTAATAGTAGGCGCTAAGTATGTAGTAAATGACGAGCTTGCTGTTAAGATGGAAGATATCGCTCTAAGCGATCTTGGTACTGCTAAGAGCGTA…	ATGAAGAATAATTAGTGGCAGACGGGTGAGTAATGCATAGGAATCTACCTAGTAGTATGGGATAGCCACTAGAAATGGTGGGTAATACTGTATAATCCCTGCGGGGGAAAGATTTATCGCTATTAGATGAGCCTATGTTAGATTAGCTAGTTGGTAGGGTAAAGGCCTACCAAGGCGATGATCTATAGCTGGTCTGAGAGGATGATCAGCCACACTGGAACTGAGATACGGTCCAGACTCCTACGGGAGGCAGCAGTGGGGAATATTGGACAATGGGCGCAAGCCTGATCCAGCTATGCCGCGTGAGTGAGGAAGGCCTTAGGGTTGTAAAACTCTTTCAGTAGGGAAGATAATGACGGTACCTACAGAAGAAGTCCCGGCAAACTCCGTGCCAGCAGC…
N	Czech Rep.	Proskovice	Natural	present		+	-	2010-09-10
F	Czech Rep.	Pohansko	Natural	present	+	+	B	2011-05-02	I	I	TTATGGTATGCAGTTTGATCGCGGATATCTTTCGCCTTACTTTGTTACAAATGCTGAAAAAATGCTGGTGGAATTTGAAAATCCATACATATTTCTTACTGAAAAGAAGATTAATCTTGTACAAAGCATTCTACCAATCTTAGAAAACGTTGCACGGTCTGGAAGACCATTGCTCATCATAGCTGAAGACGTTGAAGGTGAAGCTCTGAGCACGCTTGTACTCAATAAGCTCCGTGGTGGCCTTCAAGTTGCTGCTGTAAAGGCGCCTGGTTTCGGTGACAGGAGAAAAGACATGCTTGGCGATATTGCTGTAATAGTAGGCGCTAAGTATGTAGTAAATGACGAGCTTGCTGTTAAGATGGAAGACATCGCTCTAAGCGATCTTGGTACTGCTAAGAG…	ATAAAGAATAGTTAGTGGCAGACGGGTGAGTAATGCATAGGAATCTACCTAGTAGTATGGGATAGCCACTAGAAATGGTGGGTAATACTGTATAATCCCTGCGGGGGAAAGATTTATCGCTATTAGATGAGCCTATGTTAGATTAGCTAGTTGGTAGGGTAAAGGCCTACCAAGGCGATGATCTATAGCTGGTCTGAGAGGATGATCAGCCACACTGGAACTGAGATACGGTCCAGACTCCTACGGGAGGCAGCAGTGGGGAATATTGGACAATGGGCGCAAGCCTGATCCAGCTATGCCGCGTGAGTGAGGAAGGCCTTAGGGTTGTAAAACTCTTTCAGTAGGGAAGATAATGACGGTACCTACAGAAGAAGTCCCGGCAAACTCCGTGCCAGCAGC…
M	Czech Rep.	Pohansko	Natural	present	-	+	X	2011-05-02	II	I	TTATGGTATGCAGTTTGATCGCGGATATCTTTCGCCTTACTTTGTTACAAATGCTGAAAAAATGCTGGTGGAATTTGAAAATCCATACATATTCCTTACTGAAAAGAAGATTAATCTTGTACAAAGCATTCTACCAATCTTAGAAAACGTTGCACGGTCTGGAAGACCATTGCTCATCATAGCTGAAGACGTTGAAGGTGAAGCTCTGAGCACGCTTGTACTCAATAAGCTCCGTGGTGGCCTTCAAGTTGCTGCTGTAAAGGCGCCTGGTTTTGGTGACAGGAGAAAAGACATGCTTGGCGATATTGCTGTAATAGTAGGCGCTAAGTATGTAGTAAATGACGAGCTTGCTGTTAAGATGGAAGACATCGCTCTAAGCGATCTTGGTACTGCTAAGAG…	ATGAAGAATAATTAGTGGCAGACGGGTGAGTAATGCATAGGAATCTACCTAGTAGTATGGGATAGCCACTAGAAATGGTGGGTAATACTGTATAATCCCTGCGGGGGAAAGATTTATCGCTATTAGATGAGCCTATGTTAGATTAGCTAGTTGGTAGGGTAAAGGCCTACCAAGGCGATGATCTATAGCTGGTCTGAGAGGATGATCAGCCACACTGGAACTGAGATACGGTCCAGACTCCTACGGGAGGCAGCAGTGGGGAATATTGGACAATGGGCGCAAGCCTGATCCAGCTATGCCGCGTGAGTGAGGAAGGCCTTAGGGTTGTAAAACTCTTTCAGTAGGGAAGATAATGACGGTACCTACAGAAGAAGTCCCGGCAAACTCCGTGCCAGCAGC…
M	Czech Rep.	Valtice	Urban park	present	+	+	A	2011-05-02	I	I	GGTATGCAGTTTGATCGCGGATATCTTTCGCCTTACTTTGTTACAAATGCTGAAAAAATGCTGGTGGAATTTGAAAATCCATACATATTCCTTACTGAAAAGAAGATTAATCTTGTACAAAGCATTCTACCAATCTTAGAAAACGTTGCACGGTCTGGAAGACCATTGCTCATCATAGCTGAAGACGTTGAAGGTGAAGCTCTGAGCACGCTTGTACTCAATAAGCTCCGTGGTGGCCTTCAAGTTGCTGCTGTAAAGGCGCCTGGTTTCGGTGACAGGAGAAAAGACATGCTTGGCGATATTGCTGTAATAGTAGGCGCTAAGTATGTAGTAAATGACGAGCTTGCTGTTAAGATGGAAGACATCGCTCTAAGCGATCTTGGTACTGCTAAGAGCGTA…	ATAAAGAATAGTTAGTGGCAGACGGGTGAGTAATGCATAGGAATCTACCTAGTAGTATGGGATAGCCACTAGAAATGGTGGGTAATACTGTATAATCCCTGCGGGGGAAAGATTTATCGCTATTAGATGAGCCTATGTTAGATTAGCTAGTTGGTAGGGTAAAGGCCTACCAAGGCGATGATCTATAGCTGGTCTGAGAGGATGATCAGCCACACTGGAACTGAGATACGGTCCAGACTCCTACGGGAGGCAGCAGTGGGGAATATTGGACAATGGGCGCAAGCCTGATCCAGCTATGCCGCATGAGTGAGGAAGGCCTTAGGGTTGTAAAACTCTTTCAGTAGGGAAGATAATGACGGTACCTACAGAAGAAGTCCCGGCAAACTCCGTGCCAGCAGC…
M	Czech Rep.	Valtice	Urban park	present		+	-	2011-05-02
M	Czech Rep.	Valtice	Urban park	present		+	-	2011-05-02
N	Czech Rep.	Valtice	Urban park	present	+/-	+	B	2011-05-02	I	I	TTATGGTATGCAGTTTGATCGCGGATATCTTTCGCCTTACTTTGTTACAAATGCTGAAAAAATGCTGGTGGAATTTGAAAATCCATACATATTTCTTACTGAAAAGAAGATTAATCTTGTACAAAGCATTCTACCAATCTTAGAAAACGTTGCACGGTCTGGAAGACCATTGCTCATCATAGCTGAAGACGTTGAAGGTGAAGCTCTGAGCACGCTTGTACTCAATAAGCTCCGTGGTGGCCTTCAAGTTGCTGCTGTAAAGGCGCCTGGTTTCGGTGACAGGAGAAAAGACATGCTTGGCGATATTGCTGTAATAGTAGGCGCTAAGTATGTAGTAAATGACGAGCTTGCTGTTAAGATGGAAGACATCGCTCTAAGCGATCTTGGTACTGCTAAGAG…	ATAAAGAATAGTTAGTGGCAGACGGGTGAGTAATGCATAGGAATCTACCTAGTAGTATGGGATAGCCACTAGAAATGGTGGGTAATACTGTATAATCCCTGCGGGGGAAAGATTTATCGCTATTAGATGAGCCTATGTTAGATTAGCTAGTTGGTAGGGTAAAGGCCTACCAAGGCGATGATCTATAGCTGGTCTGAGAGGATGATCAGCCACACTGGAACTGAGATACGGTCCAGACTCCTACGGGAGGCAGCAGTGGGGAATATTGGACAATGGGCGCAAGCCTGATCCAGCTATGCCGCGTGAGTGAGGAAGGCCTTAGGGTTGTAAAACTCTTTCAGTAGGGAAGATAATGACGGTACCTACAGAAGAAGTCCCGGCAAACTCCGTGCCAGCAGC…
M	Czech Rep.	Valtice	Urban park	present		+	-	2011-05-23
M	Czech Rep.	Pohansko	Natural	present	+	+	S	2011-05-24	I	I	ATGGTATGCAGTTTGATCGCGGATATCTTTCGCCTTACTTTGTTACAAATGCTGAAAAAATGCTGGTGGAATTTGAAAATCCATACATATTCCTTACTGAAAAGAAGATTAATCTTGTACAAAGCATTCTACCAATCTTAGAAAACGTTGCACGGTCTGGAAGACCATTGCTCATCATAGCTGAAGACGTTGAAGGTGAAGCTCTTAGCACGCTTGTACTCAATAAGCTCCGTGGTGGCCTTCAAGTTGCTGCTGTAAAGGCGCCTGGTTTTGGTGACAGGAGAAAAGACATGCTTGGCGATATTGCTGTAATAGTAGGCGCTAAGTATGTAGTAAATGACGAGCTTGCTGTTAAGATGGAAGATATCGCTCTAAGCGATCTTGGTACTGCTAAGAGCG…	ATAGAGAATAGTTAGTGGCAGACGGGTGAGTAATGCATAGGAATCTACCTAGTAGTATGGGATAGCCACTAGAAATGGTGGGTAATACTGTATAATCCCTGCGGGGGAAAGATTTATCGCTATTAGATGAGCCTATGTTAGATTAGCTAGTTGGTAGGGTAAAGGCCTACCAAGGCGATGATCTATAGCTGGTCTGAGAGGATGATCAGCCACACTGGAACTGAGATACGGTCCAGACTCCTACGGGAGGCAGCAGTGGGGAATATTGGACAATGGGCGCAAGCCTGATCCAGCTATGCCGCGTGAGTGAGGAAGGCCTTAGGGTTGTAAAACTCTTTCAGTAGGGAAGATAATGACGGTACCTACAGAAGAAGTCCCGGCAAACTCCGTGCCAGCAGC…
M	Czech Rep.	Suchovské mlýny	Pasture	absent	-	+	A	2011-05-25	1			ATAAAGAATAGTTAGTGGCAGACGGGTGAGTAATGCATAGGAATCTACCTAGTAGTATGGGATAGCCACTAGAAATGGTGGGTAATACTGTATAATCCCTGCGGGGGAAAGATTTATCGCTATTAGATGAGCCTATGTTAGATTAGCTAGTTGGTAGGGTAAAGGCCTACCAAGGCGATGATCTATAGCTGGTCTGAGAGGATGATCAGCCACACTGGAACTGAGATACGGTCCAGACTCCTACGGGAGGCAGCAGTGGGGAATATTGGACAATGGGCGCAAGCCTGATCCAGCTATGCCGCATGAGTGAGGAAGGCCTTAGGGTTGTAAAACTCTTTCAGTAGGGAAGATAATGACGGTACCTACAGAAGAAGTCCCGGCAAACTCCGTGCCAGCAGC…
N	Czech Rep.	Suchovské mlýny	Pasture	absent	+	+	W	2011-05-25	II	I	TTATGGTATGCAGTTTGATCGCGGATATCTTTCGCCTTACTTTGTTACAAATGCTGAAAAAATGCTGGTGGAATTTGAAAATCCATACATATTCCTTACTGAAAAGAAGATTAATCTTGTACAAAGCATTCTACCAATCTTAGAAAACGTTGCACGGTCTGGAAGGCCATTGCTCATCATAGCTGAAGACGTTGAAGGTGAAGCTCTTAGCACGCTTGTACTCAATAAGCTCCGTGGTGGCCTTCAAGTTGCTGCTGTAAAGGCGCCTGGTTTTGGTGACAGGAGAAAAGACATGCTTGGCGATATTGCTGTAATAGTAGGCGCTAAGTATGTAGTAAATGACGAGCTTGCTGTTAAGATGGAAGATATCGCTCTAAGCGATCTTGGTACTGCTAAGAG…	ATAAAGAATAATTAGTGGCAGACGGGTGAGTAATGCATAGGAATCTACCTAGTAGTATGGGATAGCCACTAGAAATGGTGGGTAATACTGTATAATCCCTGCGGGGGAAAGATTTATCGCTATTAGATGAGCCTATGTTAGATTAGCTAGTTGGTAGGGTAAAGGCCTACCAAGGCGATGATCTATAGCTGGTCTGAGAGGATGATCAGCCACACTGGAACTGAGATACGGTCCAGACTCCTACGGGAGGCAGCAGTGGGGAATATTGGACAATGGGCGCAAGCCTGATCCAGCTATGCCGCGTGAGTGAGGAAGGCCTTAGGGTTGTAAAACTCTTTCAGTAGGGAAGATAATGACGGTACCTACAGAAGAAGTCCCGGCAAACTCCGTGCCAGCAGC…
N	Czech Rep.	Suchovské mlýny	Pasture	absent	+	+	W	2011-05-25	II	I	TTATGGTATGCAGTTTGATCGCGGATATCTTTCGCCTTACTTTGTTACAAATGCTGAAAAAATGCTGGTGGAATTTGAAAATCCATACATATTCCTTACTGAAAAGAAGATTAATCTTGTACAAAGCATTCTACCAATCTTAGAAAACGTTGCACGGTCTGGAAGACCATTGCTCATCATAGCTGAAGACGTTGAAGGTGAAGCTCTTAGCACGCTTGTACTCAATAAGCTCCGTGGTGGCCTTCAAGTTGCTGCTGTAAAGGCGCCTGGTTTTGGTGACAGGAGAAAAGACATGCTTGGCGATATTGCTGTAATAGTAGGCGCTAAGTATGTAGTAAATGACGAGCTTGCTGTTAAGATGGAAGATATCGCTCTAAGCGATCTTGGTACTGCTAAGAG…	ATAAAGAATAATTAGTGGCAGACGGGTGAGTAATGCATAGGAATCTACCTAGTAGTATGGGATAGCCACTAGAAATGGTGGGTAATACTGTATAATCCCTGCGGGGGAAAGATTTATCGCTATTAGATGAGCCTATGTTAGATTAGCTAGTTGGTAGGGTAAAGGCCTACCAAGGCGATGATCTATAGCTGGTCTGAGAGGATGATCAGCCACACTGGAACTGAGATACGGTCCAGACTCCTACGGGAGGCAGCAGTGGGGAATATTGGACAATGGGCGCAAGCCTGATCCAGCTATGCCGCGTGAGTGAGGAAGGCCTTAGGGTTGTAAAACTCTTTCAGTAGGGAAGATAATGACGGTACCTACAGAAGAAGTCCCGGCAAACTCCGTGCCAGCAGC…
M	Czech Rep.	Suchovské mlýny	Pasture	absent	+	+	X	2011-06-21	II	II	GGTATGCAGTTTGATCGCGGATATCTTTCGCCTTACTTTGTTACAAATGCYKRAAAAATGCTGGTGGAATTTGAAAATCCATACATATTCCTTACTGAAAAGAAGATTAATCTTGTACAAAGCATTCTACCAATATTAGAAAACGTTGCGAGAGCTGGTAGACCATTGCTTATCATAGCTGAAGATGTTGAAGGTGAAGCTCTGAGCACGCTTGTACTCAATAAGCTCCGTGGTGGGCTTCAAGTTGCTGCTGTAAAGGCGCCTGGTTTCGGTGACAGAAGAAAAGACATGCTAGGCGATATTGCCGTAATAGTAGGCGCTAAGTATGTAGTAAATGACGAGCTTGCTGTTAAGATGGAAGATATCGCTCTAAGCGATCTTGGTACTGCTAAGAGCGTG…	ATGAAGAATAATTAGTGGCAGACGGGTGAGTAATGCATAGGAATCTACCTAGTAGTATGGGATAGCCACTAGAAATGGTGGGTAATACTGTATAATCCCTGCGGGGGAAAGATTTATCGCTATTAGATGAGCCTATGTTAGATTAGCTAGTTGGTAGGGTAAAGGCCTACCAAGGCGATGATCTATAGCTGGTCTGAGAGGATGATCAGCCACACTGGAACTGAGATACGGTCCAGACTCCTACGGGAGGCAGCAGTGGGGAATATTGGACAATGGGCGCAAGCCTGATCCAGCTATGCCGCGTGAGTGAGGAAGGCCTTAGGGTTGTAAAACTCTTTCAGTAGGGAAGATAATGACGGTACCTACAGAAGAAGTCCCGGCAAACTCCGTGCCAGCAGC…
N	Czech Rep.	Suchovské mlýny	Pasture	absent	+	+	A	2011-06-21	I	I	GTTTGATCGCGGATATCTTTCGCCTTACTTTGTTACAAATGCTGAAAAAATGCTGGTGGAATTTGAAAATCCATACATATTCCTTACTGAAAAGAAGATTAATCTTGTACAAAGCATTCTACCAATCTTAGAAAACGTTGCACGGTCTGGAAGACCATTGCTCATCATAGCTGAAGACGTTGAAGGTGAAGCTCTGAGCACGCTTGTACTCAATAAGCTCCGTGGTGGCCTTCAAGTTGCTGCTGTAAAGGCGCCTGGTTTCGGTGACAGGAGAAAAGACATGCTTGGCGATATTGCTGTAATAGTAGGCGCTAAGTATGTAGTAAATGACGAGCTTGCTGTTAAGATGGAAGACATCGCTCTAAGCGATCTTGGTACTGCTAAGAGCGTACGCATCAC…	ATAAAGAATAGTTAGTGGCAGACGGGTGAGTAATGCATAGGAATCTACCTAGTAGTATGGGATAGCCACTAGAAATGGTGGGTAATACTGTATAATCCCTGCGGGGGAAAGATTTATCGCTATTAGATGAGCCTATGTTAGATTAGCTAGTTGGTAGGGTAAAGGCCTACCAAGGCGATGATCTATAGCTGGTCTGAGAGGATGATCAGCCACACTGGAACTGAGATACGGTCCAGACTCCTACGGGAGGCAGCAGTGGGGAATATTGGACAATGGGCGCAAGCCTGATCCAGCTATGCCGCATGAGTGAGGAAGGCCTTAGGGTTGTAAAACTCTTTCAGTAGGGAAGATAATGACGGTACCTACAGAAGAAGTCCCGGCAAACTCCGTGCCAGCAGC…
N	Czech Rep.	Suchovské mlýny	Pasture	absent	+	+	W	2011-06-21	II	I	TTATGGTATGCAGTTTGATCGCGGATATCTTTCGCCTTACTTTGTTACAAATGCTGAAAAAATGCTGGTGGAATTTGAAAATCCATACATATTCCTTACTGAAAAGAAGATTAATCTTGTACAAAGCATTCTACCAATCTTAGAAAACGTTGCACGGTCTGGAAGACCATTGCTCATCATAGCTGAAGACGTTGAAGGTGAAGCTCTTAGCACGCTTGTACTCAATAAGCTCCGTGGTGGCCTTCAAGTTGCTGCTGTAAAGGCGCCTGGTTTTGGTGACAGGAGAAAAGACATGCTTGGCGATATTGCTGTAATAGTAGGCGCTAAGTATGTAGTAAATGACGAGCTTGCTGTTAAGATGGAAGATATCGCTCTAAGCGATCTTGGTACTGCTAAGAG…	ATAAAGAATAATTAGTGGCAGACGGGTGAGTAATGCATAGGAATCTACCTAGTAGTATGGGATAGCCACTAGAAATGGTGGGTAATACTGTATAATCCCTGCGGGGGAAAGATTTATCGCTATTAGATGAGCCTATGTTAGATTAGCTAGTTGGTAGGGTAAAGGCCTACCAAGGCGATGATCTATAGCTGGTCTGAGAGGATGATCAGCCACACTGGAACTGAGATACGGTCCAGACTCCTACGGGAGGCAGCAGTGGGGAATATTGGACAATGGGCGCAAGCCTGATCCAGCTATGCCGCGTGAGTGAGGAAGGCCTTAGGGTTGTAAAACTCTTTCAGTAGGGAAGATAATGACGGTACCTACAGAAGAAGTCCCGGCAAACTCCGTGCCAGCAGC…
F	Czech Rep.	Suchovské mlýny	Pasture	absent	+	+	W	2011-05-25	II	I	TTATGGTATGCAGTTTGATCGCGGATATCTTTCGCCTTACTTTGTTACAAATGCTGAAAAAATGCTGGTGGAATTTGAAAATCCATACATATTCCTTACTGAAAAGAAGATTAATCTTGTACAAAGCATTCTACCAATCTTAGAAAACGTTGCACGGTCTGGAAGACCATTGCTCATCATAGCTGAAGACGTTGAAGGTGAAGCTCTTAGCACGCTTGTACTCAATAAGCTCCGTGGTGGCCTTCAAGTTGCTGCTGTAAAGGCGCCTGGTTTTGGTGACAGGAGAAAAGACATGCTTGGCGATATTGCTGTAATAGTAGGCGCTAAGTATGTAGTAAATGACGAGCTTGCTGTTAAGATGGAAGATATCGCTCTAAGCGATCTTGGTACTGCTAAGAG…	ATAAAGAATAATTAGTGGCAGACGGGTGAGTAATGCATAGGAATCTACCTAGTAGTATGGGATAGCCACTAGAAATGGTGGGTAATACTGTATAATCCCTGCGGGGGAAAGATTTATCGCTATTAGATGAGCCTATGTTAGATTAGCTAGTTGGTAGGGTAAAGGCCTACCAAGGCGATGATCTATAGCTGGTCTGAGAGGATGATCAGCCACACTGGAACTGAGATACGGTCCAGACTCCTACGGGAGGCAGCAGTGGGGAATATTGGACAATGGGCGCAAGCCTGATCCAGCTATGCCGCGTGAGTGAGGAAGGCCTTAGGGTTGTAAAACTCTTTCAGTAGGGAAGATAATGACGGTACCTACAGAAGAAGTCCCGGCAAACTCCGTGCCAGCAGC…
M	Czech Rep.	Valtice	Urban park	present	+	+	A	2011-06-02	I	I	GGTATGCAGTTTGATCGCGGATATCTTTCGCCTTACTTTGTTACAAATGCTGAAAAAATGCTGGTGGAATTTGAAAATCCATACATATTCCTTACTGAAAAGAAGATTAATCTTGTACAAAGCATTCTACCAATCTTAGAAAACGTTGCACGGTCTGGAAGACCATTGCTCATCATAGCTGAAGACGTTGAAGGTGAAGCTCTGAGCACGCTTGTACTCAATAAGCTCCGTGGTGGCCTTCAAGTTGCTGCTGTAAAGGCGCCTGGTTTCGGTGACAGGAGAAAAGACATGCTTGGCGATATTGCTGTAATAGTAGGCGCTAAGTATGTAGTAAATGACGAGCTTGCTGTTAAGATGGAAGACATCGCTCTAAGCGATCTTGGTACTGCTAAGAGCGTA…	ATAAAGAATAGTTAGTGGCAGACGGGTGAGTAATGCATAGGAATCTACCTAGTAGTATGGGATAGCCACTAGAAATGGTGGGTAATACTGTATAATCCCTGCGGGGGAAAGATTTATCGCTATTAGATGAGCCTATGTTAGATTAGCTAGTTGGTAGGGTAAAGGCCTACCAAGGCGATGATCTATAGCTGGTCTGAGAGGATGATCAGCCACACTGGAACTGAGATACGGTCCAGACTCCTACGGGAGGCAGCAGTGGGGAATATTGGACAATGGGCGCAAGCCTGATCCAGCTATGCCGCATGAGTGAGGAAGGCCTTAGGGTTGTAAAACTCTTTCAGTAGGGAAGATAATGACGGTACCTACAGAAGAAGTCCCGGCAAACTCCGTGCCAGCAGC…
N	Czech Rep.	Suchovské mlýny	Pasture	absent	+	+	W	2011-06-21	II	I	TTATGGTATGCAGTTTGATCGCGGATATCTTTCGCCTTACTTTGTTACAAATGCTGAAAAAATGCTGGTGGAATTTGAAAATCCATACATATTCCTTACTGAAAAGAAGATTAATCTTGTACAAAGCATTCTACCAATCTTAGAAAACGTTGCACGGTCTGGAAGACCATTGCTCATCATAGCTGAAGACGTTGAAGGTGAAGCTCTTAGCACGCTTGTACTCAATAAGCTCCGTGGTGGCCTTCAAGTTGCTGCTGTAAAGGCGCCTGGTTTTGGTGACAGGAGAAAAGACATGCTTGGCGATATTGCTGTAATAGTAGGCGCTAAGTATGTAGTAAATGACGAGCTTGCTGTTAAGATGGAAGATATCGCTCTAAGCGATCTTGGTACTGCTAAGAG…	ATAAAGAATAATTAGTGGCAGACGGGTGAGTAATGCATAGGAATCTACCTAGTAGTATGGGATAGCCACTAGAAATGGTGGGTAATACTGTATAATCCCTGCGGGGGAAAGATTTATCGCTATTAGATGAGCCTATGTTAGATTAGCTAGTTGGTAGGGTAAAGGCCTACCAAGGCGATGATCTATAGCTGGTCTGAGAGGATGATCAGCCACACTGGAACTGAGATACGGTCCAGACTCCTACGGGAGGCAGCAGTGGGGAATATTGGACAATGGGCGCAAGCCTGATCCAGCTATGCCGCGTGAGTGAGGAAGGCCTTAGGGTTGTAAAACTCTTTCAGTAGGGAAGATAATGACGGTACCTACAGAAGAAGTCCCGGCAAACTCCGTGCCAGCAGC…
N	Czech Rep.	Suchovské mlýny	Pasture	absent		+	-	2011-06-21
F	Czech Rep.	Valtice	Urban park	present		+	-	2011-09-07
N	Czech Rep.	Valtice	Urban park	present		+	-	2011-09-13
N	Czech Rep.	Valtice	Urban park	present		+	-	2012-04-25
N	Czech Rep.	Valtice	Urban park	present	+	+	Y	2012-04-25	II	II	TTATGGTATGCAGTTTGATCGCGGATATCTTTCGCCTTACTTTGTTACAAATGCTGAAAAAATGCTGGTGGAATTTGAAAATCCATACATATTCCTTACTGAAAAGAAGATTAATCTTGTACAAAGCATTTTACCAATATTAGAAAACGTTGCGAGAGCTGGCAGACCATTGCTCATCATAGCTGAAGATGTTGAAGGTGAAGCTCTGAGCACGCTTGTACTCAATAAGCTCCGTGGTGGCCTTCAAGTTGCTGCTGTAAAGGCGCCTGGTTTCGGTGACAGAAGAAAAGACATGCTAGGCGATATTGCCGTAATAGTAGGCGCTAAGTATGTAGTAAATGACGAGCTTGCTGTTAAGATGGAAGATATCGCTCTAAGCGATCTTGGTACTGCTAAGAG…	ATGAAGAATAGTTAGTGGCAGACGGGTGAGTAATGCATAGGAATCTACCTAGTAGTATGGGATAGCCACTAGAAATGGTGGGTAATACTGTATAATCCCTGCGGGGGAAAGATTTATCGCTATTAGATGAGCCTATGTTAGATTAGCTAGTTGGTAGGGTAAAGGCCTACCAAGGCGATGATCTATAGCTGGTCTGAGAGGATGATCAGCCACACTGGAACTGAGATACGGTCCAGACTCCTACGGGAGGCAGCAGTGGGGAATATTGGACAATGGGCGCAAGCCTGATCCAGCTATGCCGCGTGAGTGAGGAAGGCCTTAGGGTTGTAAAACTCTTTCAGTAGGGAAGATAATGACGGTACCTACAGAAGAAGTCCCGGCAAACTCCGTGCCAGCAGC…
M	Czech Rep.	Valtice	Urban park	present		+	-	2012-04-25
M	Czech Rep.	Valtice	Urban park	present	+	+	A	2012-04-25	I	I	AATGCTGGTGGAATTTGAAAATCCATACATATTCCTTACTGAAAAGAAGATTAATCTTGTACAAAGCATTCTACCAATCTTAGAAAACGTTGCACGGTCTGGAAGACCATTGCTCATCATAGCTGAAGACGTTGAAGGTGAAGCTCTGAGCACGCTTGTACTCAATAAGCTCCGTGGTGGCCTTCAAGTTGCTGCTGTAAAGGCGCCTGGTTTCGGTGACAGGAGAAAAGACATGCTTGGCGATATTGCTGTAATAGTAGGCGCTAAGTATGTAGTAAATGACGAGCTTGCTGTTAAGATGGAAGACATCGCTCTAAGCGATCTTGGTACTGCTAAGAGCGTACGCATCACAAAAGACGCAACTACTATCATAGGTAGTGTTGATAGCAGTTCTGAAAG…	ATAAAGAATAGTTAGTGGCAGACGGGTGAGTAATGCATAGGAATCTACCTAGTAGTATGGGATAGCCACTAGAAATGGTGGGTAATACTGTATAATCCCTGCGGGGGAAAGATTTATCGCTATTAGATGAGCCTATGTTAGATTAGCTAGTTGGTAGGGTAAAGGCCTACCAAGGCGATGATCTATAGCTGGTCTGAGAGGATGATCAGCCACACTGGAACTGAGATACGGTCCAGACTCCTACGGGAGGCAGCAGTGGGGAATATTGGACAATGGGCGCAAGCCTGATCCAGCTATGCCGCATGAGTGAGGAAGGCCTTAGGGTTGTAAAACTCTTTCAGTAGGGAAGATAATGACGGTACCTACAGAAGAAGTCCCGGCAAACTCCGTGCCAGCAGC…
M	Czech Rep.	Valtice	Urban park	present	+	+	A	2012-04-25	I	I	TGGAATTTGAAAATCCATACATATTCCTTACTGAAAAGAAGATTAATCTTGTACAAAGCATTCTACCAATCTTAGAAAACGTTGCACGGTCTGGAAGACCATTGCTCATCATAGCTGAAGACGTTGAAGGTGAAGCTCTGAGCACGCTTGTACTCAATAAGCTCCGTGGTGGCCTTCAAGTTGCTGCTGTAAAGGCGCCTGGTTTCGGTGACAGGAGAAAAGACATGCTTGGCGATATTGCTGTAATAGTAGGCGCTAAGTATGTAGTAAATGACGAGCTTGCTGTTAAGATGGAAGACATCGCTCTAAGCGATCTTGGTACTGCTAAGAGCGTACGCATCACAAAAGACGCAACTACTATCATAGGTAGTGTTGATAGCAGTTCTGAAAGCATAGCTA…	ATAAAGAATAGTTAGTGGCAGACGGGTGAGTAATGCATAGGAATCTACCTAGTAGTATGGGATAGCCACTAGAAATGGTGGGTAATACTGTATAATCCCTGCGGGGGAAAGATTTATCGCTATTAGATGAGCCTATGTTAGATTAGCTAGTTGGTAGGGTAAAGGCCTACCAAGGCGATGATCTATAGCTGGTCTGAGAGGATGATCAGCCACACTGGAACTGAGATACGGTCCAGACTCCTACGGGAGGCAGCAGTGGGGAATATTGGACAATGGGCGCAAGCCTGATCCAGCTATGCCGCATGAGTGAGGAAGGCCTTAGGGTTGTAAAACTCTTTCAGTAGGGAAGATAATGACGGTACCTACAGAAGAAGTCCCGGCAAACTCCGTGCCAGCAGC…
N	Czech Rep.	Valtice	Urban park	present	+	+	A	2012-04-25	I	II	TTATGGTATGCAGTTTGATCGCGGATATCTTTCGCCTTACTTTGTTACAAATGCTGAAAAAATGCTGGTGGAATTTGAAAATCCATACATATTCCTTACTGAAAAGAAGATTAATCTTGTACAAAGCATTTTACCAATATTAGAAAACGTTGCGAGAGCTGGCAGACCATTGCTCATCATAGCTGAAGATGTTGAAGGTGAAGCTCTGAGCACGCTTGTACTCAATAAGCTCCGTGGTGGCCTTCAAGTTGCTGCTGTAAAGGCGCCTGGTTTCGGTGACAGAAGAAAAGACATGCTAGGCGATATTGCCGTAATAGTAGGCGCTAAGTATGTAGTAAATGACGAGCTTGCTGTTAAGATGGAAGATATCGCTCTAAGCGATCTTGGTACTGCTAAGAG…	ATAAAGAATAGTTAGTGGCAGACGGGTGAGTAATGCATAGGAATCTACCTAGTAGTATGGGATAGCCACTAGAAATGGTGGGTAATACTGTATAATCCCTGCGGGGGAAAGATTTATCGCTATTAGATGAGCCTATGTTAGATTAGCTAGTTGGTAGGGTAAAGGCCTACCAAGGCGATGATCTATAGCTGGTCTGAGAGGATGATCAGCCACACTGGAACTGAGATACGGTCCAGACTCCTACGGGAGGCAGCAGTGGGGAATATTGGACAATGGGCGCAAGCCTGATCCAGCTATGCCGCATGAGTGAGGAAGGCCTTAGGGTTGTAAAACTCTTTCAGTAGGGAAGATAATGACGGTACCTACAGAAGAAGTCCCGGCAAACTCCGTGCCAGCAGC…
N	Czech Rep.	Valtice	Urban park	present	+	+	A	2012-04-25	I	I	TCGCGGATATCTTTCGCCTTWCTTTGTTACAAATGMTGAAAAAATGCTGGTGGAATTTGAAAATCCATACATATTCCTTACTGAAAAGAAGATTAATCTTGTACAAAGCATTCTACCAATCTTAGAAAACGTTGCACGGTCTGGAAGACCATTGCTCATCATAGCTGAAGACGTTGAAGGTGAAGCTCTGAGCACGCTTGTACTCAATAAGCTCCGTGGTGGCCTTCAAGTTGCTGCTGTAAAGGCGCCTGGTTTCGGTGACAGGAGAAAAGACATGCTTGGCGATATTGCTGTAATAGTAGGCGCTAAGTATGTAGTAAATGACGAGCTTGCTGTTAAGATGGAAGACATCGCTCTAAGCGATCTTGGTACTGCTAAGAGCGTACGCATCACAAAAGA…	ATAAAGAATAGTTAGTGGCAGACGGGTGAGTAATGCATAGGAATCTACCTAGTAGTATGGGATAGCCACTAGAAATGGTGGGTAATACTGTATAATCCCTGCGGGGGAAAGATTTATCGCTATTAGATGAGCCTATGTTAGATTAGCTAGTTGGTAGGGTAAAGGCCTACCAAGGCGATGATCTATAGCTGGTCTGAGAGGATGATCAGCCACACTGGAACTGAGATACGGTCCAGACTCCTACGGGAGGCAGCAGTGGGGAATATTGGACAATGGGCGCAAGCCTGATCCAGCTATGCCGCATGAGTGAGGAAGGCCTTAGGGTTGTAAAACTCTTTCAGTAGGGAAGATAATGACGGTACCTACAGAAGAAGTCCCGGCAAACTCCGTGCCAGCAGC…
M	Czech Rep.	Suchovské mlýny	Pasture	absent		+	-	2012-04-26
M	Czech Rep.	Suchovské mlýny	Pasture	absent	+	+	W	2012-04-26	II	I	CAGTTTGATCGCGGATATCTTTCGCCTTACTTTGTTACAAATGCTGAAAAAATGMTGGTGGAATTTGAAAATCCATACATATTCCTTACTGAAAAGAAGATTAATCTTGTACAAAGCATTCTACCAATCTTAGAAAACGTTGCACGGTCTGGAAGACCATTGCTCATCATAGCTGAAGACGTTGAAGGTGAAGCTCTGAGCACGCTTGTACTCAATAAGCTCCGTGGTGGCCTTCAAGTTGCTGCTGTAAAGGCGCCTGGTTTCGGTGACAGGAGAAAAGACATGCTTGGCGATATTGCTGTAATAGTAGGCGCTAAGTATGTAGTAAATGACGAGCTTGCTGTTAAGATGGAAGACATCGCTCTAAGCGATCTTGGTACTGCTAAGAGCGTACGCATC…	ATAAAGAATAATTAGTGGCAGACGGGTGAGTAATGCATAGGAATCTACCTAGTAGTATGGGATAGCCACTAGAAATGGTGGGTAATACTGTATAATCCCTGCGGGGGAAAGATTTATCGCTATTAGATGAGCCTATGTTAGATTAGCTAGTTGGTAGGGTAAAGGCCTACCAAGGCGATGATCTATAGCTGGTCTGAGAGGATGATCAGCCACACTGGAACTGAGATACGGTCCAGACTCCTACGGGAGGCAGCAGTGGGGAATATTGGACAATGGGCGCAAGCCTGATCCAGCTATGCCGCGTGAGTGAGGAAGGCCTTAGGGTTGTAAAACTCTTTCAGTAGGGAAGATAATGACGGTACCTACAGAAGAAGTCCCGGCAAACTCCGTGCCAGCAGC…
M	Czech Rep.	Valtice	Urban park	present	+	+	A	2012-05-22	I	I	AAAAATGCTGGTGGAATTTGAAAATCCATACATATTCCTTACTGAAAAGAAGATTAATCTTGTACAAAGCATTCTACCAATCTTAGAAAACGTTGCACGGTCTGGAAGACCATTGCTCATCATAGCTGAAGACGTTGAAGGTGAAGCTCTGAGCACGCTTGTACTCAATAAGCTCCGTGGTGGCCTTCAAGTTGCTGCTGTAAAGGCGCCTGGTTTCGGTGACAGGAGAAAAGACATGCTTGGCGATATTGCTGTAATAGTAGGCGCTAAGTATGTAGTAAATGACGAGCTTGCTGTTAAGATGGAAGACATCGCTCTAAGCGATCTTGGTACTGCTAAGAGCGTACGCATCACAAAAGACGCAACTACTATCATAGGTAGTGTTGATAGCAGTTCTGA…	ATAAAGAATAGTTAGTGGCAGACGGGTGAGTAATGCATAGGAATCTACCTAGTAGTATGGGATAGCCACTAGAAATGGTGGGTAATACTGTATAATCCCTGCGGGGGAAAGATTTATCGCTATTAGATGAGCCTATGTTAGATTAGCTAGTTGGTAGGGTAAAGGCCTACCAAGGCGATGATCTATAGCTGGTCTGAGAGGATGATCAGCCACACTGGAACTGAGATACGGTCCAGACTCCTACGGGAGGCAGCAGTGGGGAATATTGGACAATGGGCGCAAGCCTGATCCAGCTATGCCGCATGAGTGAGGAAGGCCTTAGGGTTGTAAAACTCTTTCAGTAGGGAAGATAATGACGGTACCTACAGAAGAAGTCCCGGCAAACTCCGTGCCAGCAGC…
M	Czech Rep.	Valtice	Urban park	present		+	-	2012-05-22
N	Czech Rep.	Suchovské mlýny	Pasture	absent		+	-	2012-05-23
M	Germany	Englischer Garten	Urban park	absent	+	+	A	2011-04-11	I	I	GGATATCTTTCGCCTTACTTTGTTACAAATGCTGAAAAAATGCTGGTGGAATTTGAAAATCCATACATATTCCTTACTGAAAAGAAGATTAATCTTGTACAAAGCATTCTACCAATCTTAGAAAACGTTGCACGGTCTGGAAGACCATTGCTCATCATAGCTGAAGACGTTGAAGGTGAAGCTCTGAGCACGCTTGTACTCAATAAGCTCCGTGGTGGCCTTCAAGTTGCTGCTGTAAAGGCGCCTGGTTTCGGTGACAGGAGAAAAGACATGCTTGGCGATATTGCTGTAATAGTAGGCGCTAAGTATGTAGTAAATGACGAGCTTGCTGTTAAGATGGAAGACATCGCTCTAAGCGATCTTGGTACTGCTAAGAGCGTACGCATCACAAAAGACGCA…	ATAAAGAATAGTTAGTGGCAGACGGGTGAGTAATGCATAGGAATCTACCTAGTAGTATGGGATAGCCACTAGAAATGGTGGGTAATACTGTATAATCCCTGCGGGGGAAAGATTTATCGCTATTAGATGAGCCTATGTTAGATTAGCTAGTTGGTAGGGTAAAGGCCTACCAAGGCGATGATCTATAGCTGGTCTGAGAGGATGATCAGCCACACTGGAACTGAGATACGGTCCAGACTCCTACGGGAGGCAGCAGTGGGGAATATTGGACAATGGGCGCAAGCCTGATCCAGCTATGCCGCATGAGTGAGGAAGGCCTTAGGGTTGTAAAACTCTTTCAGTAGGGAAGATAATGACGGTACCTACAGAAGAAGTCCCGGCAAACTCCGTGCCAGCAGC…
F	Germany	Nymphenburg	Urban	present	-	+	V	2011-04-15	2			ATAAAGGATAATTAGTGGCAGACGGGTGAGTAATGCATAGGAATCTACCTAGTAGTATGGGATAGCCACTAGAAATGGTGGGTAATACTGTATAATCCCTGCGGGGGAAAGATTTATCGCTATTAGATGAGCCTATGTTAGATTAGCTAGTTGGTAGGGTAAAGGCCTACCAAGGCGATGATCTATAGCTGGTCTGAGAGGATGATCAGCCACACTGGAACTGAGATACGGTCCAGACTCCTACGGGAGGCAGCAGTGGGGAATATTGGACAATGGGCGCAAGCCTGATCCAGCTATGCCGCGTGAGTGAGGAAGGCCTTAGGGTTGTAAAACTCTTTCAGTAGGGAAGATAATGACGGTACCTACAGAAGAAGTCCCGGCAAACTCCGTGCCAGCAGC…
F	Germany	Nymphenburger Schlosspark	Urban	present	+	+	A	2011-04-15	I	I	GGATATCTTTCGCCTTACTTTGTTACAAATGCTGAAAAAATGCTGGTGGAATTTGAAAATCCATACATATTCCTTACTGAAAAGAAGATTAATCTTGTACAAAGCATTCTACCAATCTTAGAAAACGTTGCACGGTCTGGAAGACCATTGCTCATCATAGCTGAAGACGTTGAAGGTGAAGCTCTGAGCACGCTTGTACTCAATAAGCTCCGTGGTGGCCTTCAAGTTGCTGCTGTAAAGGCGCCTGGTTTCGGTGACAGGAGAAAAGACATGCTTGGCGATATTGCTGTAATAGTAGGCGCTAAGTATGTAGTAAATGACGAGCTTGCTGTTAAGATGGAAGACATCGCTCTAAGCGATCTTGGTACTGCTAAGAGCGTACGCATCACAAAAGACGCA…	ATAAAGAATAGTTAGTGGCAGACGGGTGAGTAATGCATAGGAATCTACCTAGTAGTATGGGATAGCCACTAGAAATGGTGGGTAATACTGTATAATCCCTGCGGGGGAAAGATTTATCGCTATTAGATGAGCCTATGTTAGATTAGCTAGTTGGTAGGGTAAAGGCCTACCAAGGCGATGATCTATAGCTGGTCTGAGAGGATGATCAGCCACACTGGAACTGAGATACGGTCCAGACTCCTACGGGAGGCAGCAGTGGGGAATATTGGACAATGGGCGCAAGCCTGATCCAGCTATGCCGCATGAGTGAGGAAGGCCTTAGGGTTGTAAAACTCTTTCAGTAGGGAAGATAATGACGGTACCTACAGAAGAAGTCCCGGCAAACTCCGTGCCAGCAGC…
F	Germany	Nymphenburger Schlosspark	Urban	present	+	+	Y	2011-04-20	II	II	GGATATCTTTCGCCTTACTTTGTTACAAATGCTGAAAAAATGCTGGTGGAATTTGAAAATCCATACATATTCCTTACTGAAAAGAAGATTAATCTTGTACAAAGCATTTTACCAATATTAGAAAACGTTGCGAGAGCTGGTAGACCATTGCTTATCATAGCTGAAGATGTTGAAGGTGAAGCTCTGAGCACGCTTGTACTCAATAAGCTCCGTGGTGGGCTTCAAGTTGCTGCTGTAAAGGCGCCTGGTTTCGGTGACAGAAGAAAAGACATGCTAGGCGATATTGCCGTAATAGTAGGCGCTAAGTATGTAGTAAATGACGAGCTTGCTGTTAAGATGGAAGATATCGCTCTAAGCGATCTTGGTACTGCTAAGAGCGTGCGCATCACAAAAGACGCA…	ATGAAGAATAGTTAGTGGCAGACGGGTGAGTAATGCATAGGAATCTACCTAGTAGTATGGGATAGCCACTAGAAATGGTGGGTAATACTGTATAATCCCTGCGGGGGAAAGATTTATCGCTATTAGATGAGCCTATGTTAGATTAGCTAGTTGGTAGGGTAAAGGCCTACCAAGGCGATGATCTATAGCTGGTCTGAGAGGATGATCAGCCACACTGGAACTGAGATACGGTCCAGACTCCTACGGGAGGCAGCAGTGGGGAATATTGGACAATGGGCGCAAGCCTGATCCAGCTATGCCGCGTGAGTGAGGAAGGCCTTAGGGTTGTAAAACTCTTTCAGTAGGGAAGATAATGACGGTACCTACAGAAGAAGTCCCGGCAAACTCCGTGCCAGCAGC…
M	Germany	Nymphenburger Schlosspark	Urban	present	+	+	A	2011-04-20	I	I	GGATATCTTTCGCCTTACTTTGTTACAAATGCTGAAAAAATGCTGGTGGAATTTGAAAATCCATACATATTCCTTACTGAAAAGAAGATTAATCTTGTACAAAGCATTCTACCAATCTTAGAAAACGTTGCACGGTCTGGAAGACCATTGCTCATCATAGCTGAAGACGTTGAAGGTGAAGCTCTGAGCACGCTTGTACTCAATAAGCTCCGTGGTGGCCTTCAAGTTGCTGCTGTAAAGGCGCCTGGTTTCGGTGACAGGAGAAAAGACATGCTTGGCGATATTGCTGTAATAGTAGGCGCTAAGTATGTAGTAAATGACGAGCTTGCTGTTAAGATGGAAGACATCGCTCTAAGCGATCTTGGTACTGCTAAGAGCGTACGCATCACAAAAGACGCA…	ATAAAGAATAGTTAGTGGCAGACGGGTGAGTAATGCATAGGAATCTACCTAGTAGTATGGGATAGCCACTAGAAATGGTGGGTAATACTGTATAATCCCTGCGGGGGAAAGATTTATCGCTATTAGATGAGCCTATGTTAGATTAGCTAGTTGGTAGGGTAAAGGCCTACCAAGGCGATGATCTATAGCTGGTCTGAGAGGATGATCAGCCACACTGGAACTGAGATACGGTCCAGACTCCTACGGGAGGCAGCAGTGGGGAATATTGGACAATGGGCGCAAGCCTGATCCAGCTATGCCGCATGAGTGAGGAAGGCCTTAGGGTTGTAAAACTCTTTCAGTAGGGAAGATAATGACGGTACCTACAGAAGAAGTCCCGGCAAACTCCGTGCCAGCAGC…
F	Germany	Dörnbergpark	Urban park	absent	+	+	A	2011-04-18	I	I	GGATATCTTTCGCCTTACTTTGTTACAAATGCTGAAAAAATGCTGGTGGAATTTGAAAATCCATACATATTCCTTACTGAAAAGAAGATTAATCTTGTACAAAGCATTCTACCAATCTTAGAAAACGTTGCACGGTCTGGAAGACCATTGCTCATCATAGCTGAAGACGTTGAAGGTGAAGCTCTGAGCACGCTTGTACTCAATAAGCTCCGTGGTGGCCTTCAAGTTGCTGCTGTAAAGGCGCCTGGTTTCGGTGACAGGAGAAAAGACATGCTTGGCGATATTGCTGTAATAGTAGGCGCTAAGTATGTAGTAAATGACGAGCTTGCTGTTAAGATGGAAGACATCGCTCTAAGCGATCTTGGTACTGCTAAGAGCGTACGCATCACAAAAGACGCA…	ATAAAGAATAGTTAGTGGCAGACGGGTGAGTAATGCATAGGAATCTACCTAGTAGTATGGGATAGCCACTAGAAATGGTGGGTAATACTGTATAATCCCTGCGGGGGAAAGATTTATCGCTATTAGATGAGCCTATGTTAGATTAGCTAGTTGGTAGGGTAAAGGCCTACCAAGGCGATGATCTATAGCTGGTCTGAGAGGATGATCAGCCACACTGGAACTGAGATACGGTCCAGACTCCTACGGGAGGCAGCAGTGGGGAATATTGGACAATGGGCGCAAGCCTGATCCAGCTATGCCGCATGAGTGAGGAAGGCCTTAGGGTTGTAAAACTCTTTCAGTAGGGAAGATAATGACGGTACCTACAGAAGAAGTCCCGGCAAACTCCGTGCCAGCAGC…
F	Germany	Dörnbergpark	Urban park	absent	+	+	A	2011-04-18	I	I	GGATATCTTTCGCCTTACTTTGTTACAAATGCTGAAAAAATGCTGGTGGAATTTGAAAATCCATACATATTCCTTACTGAAAAGAAGATTAATCTTGTACAAAGCATTCTACCAATCTTAGAAAACGTTGCACGGTCTGGAAGACCATTGCTCATCATAGCTGAAGACGTTGAAGGTGAAGCTCTGAGCACGCTTGTACTCAATAAGCTCCGTGGTGGCCTTCAAGTTGCTGCTGTAAAGGCGCCTGGTTTCGGTGACAGGAGAAAAGACATGCTTGGCGATATTGCTGTAATAGTAGGCGCTAAGTATGTAGTAAATGACGAGCTTGCTGTTAAGATGGAAGACATCGCTCTAAGCGATCTTGGTACTGCTAAGAGCGTACGCATCACAAAAGACGCA…	ATAAAGAATAGTTAGTGGCAGACGGGTGAGTAATGCATAGGAATCTACCTAGTAGTATGGGATAGCCACTAGAAATGGTGGGTAATACTGTATAATCCCTGCGGGGGAAAGATTTATCGCTATTAGATGAGCCTATGTTAGATTAGCTAGTTGGTAGGGTAAAGGCCTACCAAGGCGATGATCTATAGCTGGTCTGAGAGGATGATCAGCCACACTGGAACTGAGATACGGTCCAGACTCCTACGGGAGGCAGCAGTGGGGAATATTGGACAATGGGCGCAAGCCTGATCCAGCTATGCCGCATGAGTGAGGAAGGCCTTAGGGTTGTAAAACTCTTTCAGTAGGGAAGATAATGACGGTACCTACAGAAGAAGTCCCGGCAAACTCCGTGCCAGCAGC…
F	Germany	Dörnbergpark	Urban park	absent	+	+	A	2011-04-18	I	I	ATATCTTTCGCCTTACTTTGTTACAAATGCTGAAAAAATGCTGGTGGAATTTGAAAATCCATACATATTCCTTACTGAAAAGAAGATTAATCTTGTACAAAGCATTCTACCAATCTTAGAAAACGTTGCACGGTCTGGAAGACCATTGCTCATCATAGCTGAAGACGTTGAAGGTGAAGCTCTGAGCACGCTTGTACTCAATAAGCTCCGTGGTGGCCTTCAAGTTGCTGCTGTAAAGGCGCCTGGTTTCGGTGACAGGAGAAAAGACATGCTTGGCGATATTGCTGTAATAGTAGGCGCTAAGTATGTAGTAAATGACGAGCTTGCTGTTAAGATGGAAGACATCGCTCTAAGCGATCTTGGTACTGCTAAGAGCGTACGCATCACAAAAGACGCAAC…	ATAAAGAATAGTTAGTGGCAGACGGGTGAGTAATGCATAGGAATCTACCTAGTAGTATGGGATAGCCACTAGAAATGGTGGGTAATACTGTATAATCCCTGCGGGGGAAAGATTTATCGCTATTAGATGAGCCTATGTTAGATTAGCTAGTTGGTAGGGTAAAGGCCTACCAAGGCGATGATCTATAGCTGGTCTGAGAGGATGATCAGCCACACTGGAACTGAGATACGGTCCAGACTCCTACGGGAGGCAGCAGTGGGGAATATTGGACAATGGGCGCAAGCCTGATCCAGCTATGCCGCATGAGTGAGGAAGGCCTTAGGGTTGTAAAACTCTTTCAGTAGGGAAGATAATGACGGTACCTACAGAAGAAGTCCCGGCAAACTCCGTGCCAGCAGC…
M	Germany	Dörnbergpark	Urban park	absent	+	+	A	2011-04-18	I	I	GGATATCTTTCGCCTTACTTTGTTACAAATGCTGAAAAAATGCTGGTGGAATTTGAAAATCCATACATATTCCTTACTGAAAAGAAGATTAATCTTGTACAAAGCATTCTACCAATCTTAGAAAACGTTGCACGGTCTGGAAGACCATTGCTCATCATAGCTGAAGACGTTGAAGGTGAAGCTCTGAGCACGCTTGTACTCAATAAGCTCCGTGGTGGCCTTCAAGTTGCTGCTGTAAAGGCGCCTGGTTTCGGTGACAGGAGAAAAGACATGCTTGGCGATATTGCTGTAATAGTAGGCGCTAAGTATGTAGTAAATGACGAGCTTGCTGTTAAGATGGAAGACATCGCTCTAAGCGATCTTGGTACTGCTAAGAGCGTACGCATCACAAAAGACGCA…	ATAAAGAATAGTTAGTGGCAGACGGGTGAGTAATGCATAGGAATCTACCTAGTAGTATGGGATAGCCACTAGAAATGGTGGGTAATACTGTATAATCCCTGCGGGGGAAAGATTTATCGCTATTAGATGAGCCTATGTTAGATTAGCTAGTTGGTAGGGTAAAGGCCTACCAAGGCGATGATCTATAGCTGGTCTGAGAGGATGATCAGCCACACTGGAACTGAGATACGGTCCAGACTCCTACGGGAGGCAGCAGTGGGGAATATTGGACAATGGGCGCAAGCCTGATCCAGCTATGCCGCATGAGTGAGGAAGGCCTTAGGGTTGTAAAACTCTTTCAGTAGGGAAGATAATGACGGTACCTACAGAAGAAGTCCCGGCAAACTCCGTGCCAGCAGC…
M	Germany	Dörnbergpark	Urban park	absent	+	+	A	2011-04-18	I	I	GGATATCTTTCGCCTTACTTTGTTACAAATGCTGAAAAAATGCTGGTGGAATTTGAAAATCCATACATATTCCTTACTGAAAAGAAGATTAATCTTGTACAAAGCATTCTACCAATCTTAGAAAACGTTGCACGGTCTGGAAGACCATTGCTCATCATAGCTGAAGACGTTGAAGGTGAAGCTCTGAGCACGCTTGTACTCAATAAGCTCCGTGGTGGCCTTCAAGTTGCTGCTGTAAAGGCGCCTGGTTTCGGTGACAGGAGAAAAGACATGCTTGGCGATATTGCTGTAATAGTAGGCGCTAAGTATGTAGTAAATGACGAGCTTGCTGTTAAGATGGAAGACATCGCTCTAAGCGATCTTGGTACTGCTAAGAGCGTACGCATCACAAAAGACGCA…	ATAAAGAATAGTTAGTGGCAGACGGGTGAGTAATGCATAGGAATCTACCTAGTAGTATGGGATAGCCACTAGAAATGGTGGGTAATACTGTATAATCCCTGCGGGGGAAAGATTTATCGCTATTAGATGAGCCTATGTTAGATTAGCTAGTTGGTAGGGTAAAGGCCTACCAAGGCGATGATCTATAGCTGGTCTGAGAGGATGATCAGCCACACTGGAACTGAGATACGGTCCAGACTCCTACGGGAGGCAGCAGTGGGGAATATTGGACAATGGGCGCAAGCCTGATCCAGCTATGCCGCATGAGTGAGGAAGGCCTTAGGGTTGTAAAACTCTTTCAGTAGGGAAGATAATGACGGTACCTACAGAAGAAGTCCCGGCAAACTCCGTGCCAGCAGC…
M	Germany	Dörnbergpark	Urban park	absent	+	+	A	2011-04-18	I	I	GGATATCTTTCGCCTTACTTTGTTACAAATGCTGAAAAAATGCTGGTGGAATTTGAAAATCCATACATATTCCTTACTGAAAAGAAGATTAATCTTGTACAAAGCATTCTACCAATCTTAGAAAACGTTGCACGGTCTGGAAGACCATTGCTCATCATAGCTGAAGACGTTGAAGGTGAAGCTCTGAGCACGCTTGTACTCAATAAGCTCCGTGGTGGCCTTCAAGTTGCTGCTGTAAAGGCGCCTGGTTTCGGTGACAGGAGAAAAGACATGCTTGGCGATATTGCTGTAATAGTAGGCGCTAAGTATGTAGTAAATGACGAGCTTGCTGTTAAGATGGAAGACATCGCTCTAAGCGATCTTGGTACTGCTAAGAGCGTACGCATCACAAAAGACGCA…	ATAAAGAATAGTTAGTGGCAGACGGGTGAGTAATGCATAGGAATCTACCTAGTAGTATGGGATAGCCACTAGAAATGGTGGGTAATACTGTATAATCCCTGCGGGGGAAAGATTTATCGCTATTAGATGAGCCTATGTTAGATTAGCTAGTTGGTAGGGTAAAGGCCTACCAAGGCGATGATCTATAGCTGGTCTGAGAGGATGATCAGCCACACTGGAACTGAGATACGGTCCAGACTCCTACGGGAGGCAGCAGTGGGGAATATTGGACAATGGGCGCAAGCCTGATCCAGCTATGCCGCATGAGTGAGGAAGGCCTTAGGGTTGTAAAACTCTTTCAGTAGGGAAGATAATGACGGTACCTACAGAAGAAGTCCCGGCAAACTCCGTGCCAGCAGC…
N	Germany	Dörnbergpark	Urban park	absent	+	+	A	2011-04-18	I	I	GGATATCTTTCGCCTTACTTTGTTACAAATGCTGAAAAAATGCTGGTGGAATTTGAAAATCCATACATATTCCTTACTGAAAAGAAGATTAATCTTGTACAAAGCATTCTACCAATCTTAGAAAACGTTGCACGGTCTGGAAGACCATTGCTCATCATAGCTGAAGACGTTGAAGGTGAAGCTCTGAGCACGCTTGTACTCAATAAGCTCCGTGGTGGCCTTCAAGTTGCTGCTGTAAAGGCGCCTGGTTTCGGTGACAGGAGAAAAGACATGCTTGGCGATATTGCTGTAATAGTAGGCGCTAAGTATGTAGTAAATGACGAGCTTGCTGTTAAGATGGAAGACATCGCTCTAAGCGATCTTGGTACTGCTAAGAGCGTACGCATCACAAAAGACGCA…	ATAAAGAATAGTTAGTGGCAGACGGGTGAGTAATGCATAGGAATCTACCTAGTAGTATGGGATAGCCACTAGAAATGGTGGGTAATACTGTATAATCCCTGCGGGGGAAAGATTTATCGCTATTAGATGAGCCTATGTTAGATTAGCTAGTTGGTAGGGTAAAGGCCTACCAAGGCGATGATCTATAGCTGGTCTGAGAGGATGATCAGCCACACTGGAACTGAGATACGGTCCAGACTCCTACGGGAGGCAGCAGTGGGGAATATTGGACAATGGGCGCAAGCCTGATCCAGCTATGCCGCATGAGTGAGGAAGGCCTTAGGGTTGTAAAACTCTTTCAGTAGGGAAGATAATGACGGTACCTACAGAAGAAGTCCCGGCAAACTCCGTGCCAGCAGC…
F	Germany	Kerschlach	Pasture	present	+	+	B	2011-04-20	I	I	GGATATCTTTCGCCTTACTTTGTTACAAATGCTGAAAAAATGCTGGTGGAATTTGAAAATCCATACATATTTCTTACTGAAAAGAAGATTAATCTTGTACAAAGCATTCTACCAATCTTAGAAAACGTTGCACGGTCTGGAAGACCATTGCTCATCATAGCTGAAGACGTTGAAGGTGAAGCTCTGAGCACGCTTGTACTCAATAAGCTCCGTGGTGGCCTTCAAGTTGCTGCTGTAAAGGCGCCTGGTTTCGGTGACAGGAGAAAAGACATGCTTGGCGATATTGCTGTAATAGTAGGCGCTAAGTATGTAGTAAATGACGAGCTTGCTGTTAAGATGGAAGACATCGCTCTAAGCGATCTTGGTACTGCTAAGAGCGTACGCATCACAAAAGACGCA…	ATAAAGAATAGTTAGTGGCAGACGGGTGAGTAATGCATAGGAATCTACCTAGTAGTATGGGATAGCCACTAGAAATGGTGGGTAATACTGTATAATCCCTGCGGGGGAAAGATTTATCGCTATTAGATGAGCCTATGTTAGATTAGCTAGTTGGTAGGGTAAAGGCCTACCAAGGCGATGATCTATAGCTGGTCTGAGAGGATGATCAGCCACACTGGAACTGAGATACGGTCCAGACTCCTACGGGAGGCAGCAGTGGGGAATATTGGACAATGGGCGCAAGCCTGATCCAGCTATGCCGCGTGAGTGAGGAAGGCCTTAGGGTTGTAAAACTCTTTCAGTAGGGAAGATAATGACGGTACCTACAGAAGAAGTCCCGGCAAACTCCGTGCCAGCAGC…
M	Germany	Kerschlach	Pasture	present	+	+	X	2011-04-20	II	II	GGATATCTTTCGCCTTACTTTGTTACAAATGCTGAAAAAATGCTGGTGGAATTTGAAAATCCATACATATTCCTTACTGAAAAGAAGATTAATCTTGTACAAAGCATTTTACCAATATTAGAAAACGTTGCGAGAGCTGGTAGACCATTGCTTATCATAGCTGAAGATGTTGAAGGTGAAGCTCTGAGCACGCTTGTACTCAATAAGCTCCGTGGTGGGCTTCAAGTTGCTGCTGTAAAGGCGCCTGGTTTCGGTGACAGAAGAAAAGACATGCTAGGCGATATTGCCGTAATAGTAGGCGCTAAGTATGTAGTAAATGACGAGCTTGCTGTTAAGATGGAAGATATCGCTCTAAGCGATCTTGGTACTGCTAAGAGCGTGCGCATCACAAAAGACGCA…	ATGAAGAATAATTAGTGGCAGACGGGTGAGTAATGCATAGGAATCTACCTAGTAGTATGGGATAGCCACTAGAAATGGTGGGTAATACTGTATAATCCCTGCGGGGGAAAGATTTATCGCTATTAGATGAGCCTATGTTAGATTAGCTAGTTGGTAGGGTAAAGGCCTACCAAGGCGATGATCTATAGCTGGTCTGAGAGGATGATCAGCCACACTGGAACTGAGATACGGTCCAGACTCCTACGGGAGGCAGCAGTGGGGAATATTGGACAATGGGCGCAAGCCTGATCCAGCTATGCCGCGTGAGTGAGGAAGGCCTTAGGGTTGTAAAACTCTTTCAGTAGGGAAGATAATGACGGTACCTACAGAAGAAGTCCCGGCAAACTCCGTGCCAGCAGC…
F	Germany	Tussenhausen	Natural	present	+	+	B	2011-04-19	I	I	GGATATCTTTCGCCTTACTTTGTTACAAATGCTGAAAAAATGCTGGTGGAATTTGAAAATCCATACATATTTCTTACTGAAAAGAAGATTAATCTTGTACAAAGCATTCTACCAATCTTAGAAAACGTTGCACGGTCTGGAAGACCATTGCTCATCATAGCTGAAGACGTTGAAGGTGAAGCTCTGAGCACGCTTGTACTCAATAAGCTCCGTGGTGGCCTTCAAGTTGCTGCTGTAAAGGCGCCTGGTTTCGGTGACAGGAGAAAAGACATGCTTGGCGATATTGCTGTAATAGTAGGCGCTAAGTATGTAGTAAATGACGAGCTTGCTGTTAAGATGGAAGACATCGCTCTAAGCGATCTTGGTACTGCTAAGAGCGTACGCATCACAAAAGACGCA…	ATAAAGAATAGTTAGTGGCAGACGGGTGAGTAATGCATAGGAATCTACCTAGTAGTATGGGATAGCCACTAGAAATGGTGGGTAATACTGTATAATCCCTGCGGGGGAAAGATTTATCGCTATTAGATGAGCCTATGTTAGATTAGCTAGTTGGTAGGGTAAAGGCCTACCAAGGCGATGATCTATAGCTGGTCTGAGAGGATGATCAGCCACACTGGAACTGAGATACGGTCCAGACTCCTACGGGAGGCAGCAGTGGGGAATATTGGACAATGGGCGCAAGCCTGATCCAGCTATGCCGCGTGAGTGAGGAAGGCCTTAGGGTTGTAAAACTCTTTCAGTAGGGAAGATAATGACGGTACCTACAGAAGAAGTCCCGGCAAACTCCGTGCCAGCAGC…
F	Germany	Tussenhausen	Natural	present	+	+	Y	2011-04-19	II	II	GGATATCTTTCGCCTTACTTTGTTACAAATGCTGAAAAAATGCTGGTGGAATTTGAAAATCCATACATATTCCTTACTGAAAAGAAGATTAATCTTGTACAAAGCATTCTACCAATATTAGAAAACGTTGCGAGAGCTGGTAGACCATTGCTTATCATAGCTGAAGATGTTGAAGGTGAAGCTCTGAGCACGCTTGTACTCAATAAGCTCCGTGGTGGGCTTCAAGTTGCTGCTGTAAAGGCGCCTGGTTTCGGTGACAGAAGAAAAGACATGCTAGGCGATATTGCCGTAATAGTAGGCGCTAAGTATGTAGTAAATGACGAGCTTGCTGTTAAGATGGAAGATATCGCTCTAAGCGATCTTGGTACTGCTAAGAGCGTGCGCATCACAAAAGACGCA…	ATGAAGAATAGTTAGTGGCAGACGGGTGAGTAATGCATAGGAATCTACCTAGTAGTATGGGATAGCCACTAGAAATGGTGGGTAATACTGTATAATCCCTGCGGGGGAAAGATTTATCGCTATTAGATGAGCCTATGTTAGATTAGCTAGTTGGTAGGGTAAAGGCCTACCAAGGCGATGATCTATAGCTGGTCTGAGAGGATGATCAGCCACACTGGAACTGAGATACGGTCCAGACTCCTACGGGAGGCAGCAGTGGGGAATATTGGACAATGGGCGCAAGCCTGATCCAGCTATGCCGCGTGAGTGAGGAAGGCCTTAGGGTTGTAAAACTCTTTCAGTAGGGAAGATAATGACGGTACCTACAGAAGAAGTCCCGGCAAACTCCGTGCCAGCAGC…
M	Germany	Tussenhausen	Natural	present	+	+	O	2011-04-19	II	II	TATCTTTCGCCTTACTTTGTTACAAATGCTGAAAAAATGCTGGTGGAATTTGAAAATCCATACATATTCCTTACTGAAAAGAAGATTAATCTTGTACAAAGCATTCTACCAATATTAGAAAACGTTGCGAGAGCTGGTAGACCATTGCTTATCATAGCTGAAGATGTTGAAGGTGAAGCTCTGAGCACGCTTGTACTCAATAAGCTCCGTGGTGGGCTTCAAGTTGCTGCTGTAAAGGCGCCTGGTTTCGGTGACAGAAGAAAAGACATGCTAGGCGATATTGCCGTAATAGTAGGCGCTAAGTATGTAGTAAATGACGAGCTTGCTGTTAAGATGGAAGATATCGCTCTAAGCGATCTTGGTACTGCTAAGAGCGTGCGCATCACAAAAGACGCAACT…	ATGAGGAATAGTTAGTGGCAGACGGGTGAGTAATGCATAGGAATCTACCTAGTAGTATGGGATAGCCACTAGAAATGGTGGGTAATACTGTATAATCCCTGCGGGGGAAAGATTTATCGCTATTAGATGAGCCTATGTTAGATTAGCTAGTTGGTAGGGTAAAGGCCTACCAAGGCGATGATCTATAGCTGGTCTGAGAGGATGATCAGCCACACTGGAACTGAGATACGGTCCAGACTCCTACGGGAGGCAGCAGTGGGGAATATTGGACAATGGGCGCAAGCCTGATCCAGCTATGCCGCGTGAGTGAGGAAGGCCTTAGGGTTGTAAAACTCTTTCAGTAGGGAAGATAATGACGGTACCTACAGAAGAAGTCCCGGCAAACTCCGTGCCAGCAGC…
F	Germany	Kerschlach	Pasture	present	+	+	Y	2011-05-12	II	II	GGATATCTTTCGCCTTACTTTGTTACAAATGCTGAAAAAATGCTGGTGGAATTTGAAAATCCATACATATTCCTTACTGAAAAGAAGATTAATCTTGTACAAAGCATTYTACCAATATTAGAAAACGTTGCGAGAGCTGGTAGACCATTGCTTATCATAGCTGAAGATGTTGAAGGTGAAGCTCTGAGCACGCTTGTACTCAATAAGCTCCGTGGTGGGCTTCAAGTTGCTGCTGTAAAGGCGCCTGGTTTCGGTGACAGAAGAAAAGACATGCTAGGCGATATTGCCGTAATAGTAGGCGCTAAGTATGTAGTAAATGACGAGCTTGCTGTTAAGATGGAAGATATCGCTCTAAGCGATCTTGGTACTGCTAAGAGCGTGCGCATCACAAAAGACGCA…	ATGAAGAATAGTTAGTGGCAGACGGGTGAGTAATGCATAGGAATCTACCTAGTAGTATGGGATAGCCACTAGAAATGGTGGGTAATACTGTATAATCCCTGCGGGGGAAAGATTTATCGCTATTAGATGAGCCTATGTTAGATTAGCTAGTTGGTAGGGTAAAGGCCTACCAAGGCGATGATCTATAGCTGGTCTGAGAGGATGATCAGCCACACTGGAACTGAGATACGGTCCAGACTCCTACGGGAGGCAGCAGTGGGGAATATTGGACAATGGGCGCAAGCCTGATCCAGCTATGCCGCGTGAGTGAGGAAGGCCTTAGGGTTGTAAAACTCTTTCAGTAGGGAAGATAATGACGGTACCTACAGAAGAAGTCCCGGCAAACTCCGTGCCAGCAGC…
M	Germany	Kerschlach	Pasture	present	+	+	Y	2011-05-12	II	II	GGATATCTTTCGCCTTACTTTGTTACAAATGCTGAAAAAATGCTGGTGGAATTTGAAAATCCATACATATTCCTTACTGAAAAGAAGATTAATCTTGTACAAAGCATTYTACCAATATTAGAAAACGTTGCGAGAGCTGGTAGACCATTGCTTATCATAGCTGAAGATGTTGAAGGTGAAGCTCTGAGCACGCTTGTACTCAATAAGCTCCGTGGTGGGCTTCAAGTTGCTGCTGTAAAGGCGCCTGGTTTCGGTGACAGAAGAAAAGACATGCTAGGCGATATTGCCGTAATAGTAGGCGCTAAGTATGTAGTAAATGACGAGCTTGCTGTTAAGATGGAAGATATCGCTCTAAGCGATCTTGGTACTGCTAAGAGCGTGCGCATCACAAAAGACGCA…	ATGAAGAATAGTTAGTGGCAGACGGGTGAGTAATGCATAGGAATCTACCTAGTAGTATGGGATAGCCACTAGAAATGGTGGGTAATACTGTATAATCCCTGCGGGGGAAAGATTTATCGCTATTAGATGAGCCTATGTTAGATTAGCTAGTTGGTAGGGTAAAGGCCTACCAAGGCGATGATCTATAGCTGGTCTGAGAGGATGATCAGCCACACTGGAACTGAGATACGGTCCAGACTCCTACGGGAGGCAGCAGTGGGGAATATTGGACAATGGGCGCAAGCCTGATCCAGCTATGCCGCGTGAGTGAGGAAGGCCTTAGGGTTGTAAAACTCTTTCAGTAGGGAAGATAATGACGGTACCTACAGAAGAAGTCCCGGCAAACTCCGTGCCAGCAGC…
F	Germany	Nymphenburger Schlosspark	Urban	present	+	+	Y	2011-05-09	II	II	GGTATGCAGTTTGATCGYGGATATCTTTCGCCTTACTTTGTTACAAATGCTGAAAAAATGCTGGTGGAATTTGAAAATCCATACATATTCCTTACTGAAAAGAAGATTAATCTTGTACAAAGCATTTTACCAATATTAGAAAACGTTGCGAGAGCTGGTAGACCATTGCTTATCATAGCTGAAGATGTTGAAGGTGAAGCTCTGAGCACGCTTGTACTCAATAAGCTCCGTGGTGGGCTTCAAGTTGCTGCTGTAAAGGCGCCTGGTTTCGGTGACAGAAGAAAAGACATGCTAGGCGATATTGCCGTAATAGTAGGCGCTAAGTATGTAGTAAATGACGAGCTTGCTGTTAAGATGGAAGATATCGCTCTAAGCGATCTTGGTACTGCTAAGAGCGTG…	ATGAAGAATAGTTAGTGGCAGACGGGTGAGTAATGCATAGGAATCTACCTAGTAGTATGGGATAGCCACTAGAAATGGTGGGTAATACTGTATAATCCCTGCGGGGGAAAGATTTATCGCTATTAGATGAGCCTATGTTAGATTAGCTAGTTGGTAGGGTAAAGGCCTACCAAGGCGATGATCTATAGCTGGTCTGAGAGGATGATCAGCCACACTGGAACTGAGATACGGTCCAGACTCCTACGGGAGGCAGCAGTGGGGAATATTGGACAATGGGCGCAAGCCTGATCCAGCTATGCCGCGTGAGTGAGGAAGGCCTTAGGGTTGTAAAACTCTTTCAGTAGGGAAGATAATGACGGTACCTACAGAAGAAGTCCCGGCAAACTCCGTGCCAGCAGC…
F	Germany	Nymphenburger Schlosspark	Urban	present	+	+	Y	2011-05-09	II	II	ATATCTTTCGCCTTACTTTGTTACAAATGCTGAAAAAATGCTGGTGGAATTTGAAAATCCATACATATTCCTTACTGAAAAGAAGATTAATCTTGTACAAAGCATTTTACCAATATTAGAAAACGTTGCGAGAGCTGGTAGACCATTGCTTATCATAGCTGAAGATGTTGAAGGTGAAGCTCTGAGCACGCTTGTACTCAATAAGCTCCGTGGTGGGCTTCAAGTTGCTGCTGTAAAGGCGCCTGGTTTCGGTGACAGAAGAAAAGACATGCTAGGCGATATTGCCGTAATAGTAGGCGCTAAGTATGTAGTAAATGACGAGCTTGCTGTTAAGATGGAAGATATCGCTCTAAGCGATCTTGGTACTGCTAAGAGCGTGCGCATCACAAAAGACGCAAC…	ATGAAGAATAGTTAGTGGCAGACGGGTGAGTAATGCATAGGAATCTACCTAGTAGTATGGGATAGCCACTAGAAATGGTGGGTAATACTGTATAATCCCTGCGGGGGAAAGATTTATCGCTATTAGATGAGCCTATGTTAGATTAGCTAGTTGGTAGGGTAAAGGCCTACCAAGGCGATGATCTATAGCTGGTCTGAGAGGATGATCAGCCACACTGGAACTGAGATACGGTCCAGACTCCTACGGGAGGCAGCAGTGGGGAATATTGGACAATGGGCGCAAGCCTGATCCAGCTATGCCGCGTGAGTGAGGAAGGCCTTAGGGTTGTAAAACTCTTTCAGTAGGGAAGATAATGACGGTACCTACAGAAGAAGTCCCGGCAAACTCCGTGCCAGCAGC…
F	Germany	Nymphenburger Schlosspark	Urban	present	+	+	Y	2011-05-09	II	II	ATATCTTTCGCCTTACTTTGTTACAAATGCTGAAAAAATGCTGGTGGAATTTGAAAATCCATACATATTCCTTACTGAAAAGAAGATTAATCTTGTACAAAGCATTCTACCAATATTAGAAAACGTTGCGAGAGCTGGTAGACCATTGCTTATCATAGCTGAAGATGTTGAAGGTGAAGCTCTGAGCACGCTTGTACTCAATAAGCTCCGTGGTGGGCTTCAAGTTGCTGCTGTAAAGGCGCCTGGTTTCGGTGACAGAAGAAAAGACATGCTAGGCGATATTGCCGTAATAGTAGGCGCTAAGTATGTAGTAAATGACGAGCTTGCTGTTAAGATGGAAGATATCGCTCTAAGCGATCTTGGTACTGCTAAGAGCGTGCGCATCACAAAAGACGCAAC…	ATGAAGAATAGTTAGTGGCAGACGGGTGAGTAATGCATAGGAATCTACCTAGTAGTATGGGATAGCCACTAGAAATGGTGGGTAATACTGTATAATCCCTGCGGGGGAAAGATTTATCGCTATTAGATGAGCCTATGTTAGATTAGCTAGTTGGTAGGGTAAAGGCCTACCAAGGCGATGATCTATAGCTGGTCTGAGAGGATGATCAGCCACACTGGAACTGAGATACGGTCCAGACTCCTACGGGAGGCAGCAGTGGGGAATATTGGACAATGGGCGCAAGCCTGATCCAGCTATGCCGCGTGAGTGAGGAAGGCCTTAGGGTTGTAAAACTCTTTCAGTAGGGAAGATAATGACGGTACCTACAGAAGAAGTCCCGGCAAACTCCGTGCCAGCAGC…
M	Germany	Nymphenburger Schlosspark	Urban	present	+	+	Y	2011-05-09	II	II	GGATATCTTTCGCCTTACTTTGTTACAAATGCTGAAAAAATGCTGGTGGAATTTGAAAATCCATACATATTCCTTACTGAAAAGAAGATTAATCTTGTACAAAGCATTTTACCAATATTAGAAAACGTTGCGAGAGCTGGTAGACCATTGCTTATCATAGCTGAAGATGTTGAAGGTGAAGCTCTGAGCACGCTTGTACTCAATAAGCTCCGTGGTGGGCTTCAAGTTGCTGCTGTAAAGGCGCCTGGTTTCGGTGACAGAAGAAAAGACATGCTAGGCGATATTGCCGTAATAGTAGGCGCTAAGTATGTAGTAAATGACGAGCTTGCTGTTAAGATGGAAGATATCGCTCTAAGCGATCTTGGTACTGCTAAGAGCGTGCGCATCACAAAAGACGCA…	ATGAAGAATAGTTAGTGGCAGACGGGTGAGTAATGCATAGGAATCTACCTAGTAGTATGGGATAGCCACTAGAAATGGTGGGTAATACTGTATAATCCCTGCGGGGGAAAGATTTATCGCTATTAGATGAGCCTATGTTAGATTAGCTAGTTGGTAGGGTAAAGGCCTACCAAGGCGATGATCTATAGCTGGTCTGAGAGGATGATCAGCCACACTGGAACTGAGATACGGTCCAGACTCCTACGGGAGGCAGCAGTGGGGAATATTGGACAATGGGCGCAAGCCTGATCCAGCTATGCCGCGTGAGTGAGGAAGGCCTTAGGGTTGTAAAACTCTTTCAGTAGGGAAGATAATGACGGTACCTACAGAAGAAGTCCCGGCAAACTCCGTGCCAGCAGC…
M	Germany	Nymphenburger Schlosspark	Urban	present	+	+	A	2011-05-09	I	I	GGATATCTTTCGCCTTACTTTGTTACAAATGCTGAAAAAATGCTGGTGGAATTTGAAAATCCATACATATTCCTTACTGAAAAGAAGATTAATCTTGTACAAAGCATTCTACCAATCTTAGAAAACGTTGCACGGTCTGGAAGACCATTGCTCATCATAGCTGAAGACGTTGAAGGTGAAGCTCTGAGCACGCTTGTACTCAATAAGCTCCGTGGTGGCCTTCAAGTTGCTGCTGTAAAGGCGCCTGGTTTCGGTGACAGGAGAAAAGACATGCTTGGCGATATTGCTGTAATAGTAGGCGCTAAGTATGTAGTAAATGACGAGCTTGCTGTTAAGATGGAAGACATCGCTCTAAGCGATCTTGGTACTGCTAAGAGCGTACGCATCACAAAAGACGCA…	ATAAAGAATAGTTAGTGGCAGACGGGTGAGTAATGCATAGGAATCTACCTAGTAGTATGGGATAGCCACTAGAAATGGTGGGTAATACTGTATAATCCCTGCGGGGGAAAGATTTATCGCTATTAGATGAGCCTATGTTAGATTAGCTAGTTGGTAGGGTAAAGGCCTACCAAGGCGATGATCTATAGCTGGTCTGAGAGGATGATCAGCCACACTGGAACTGAGATACGGTCCAGACTCCTACGGGAGGCAGCAGTGGGGAATATTGGACAATGGGCGCAAGCCTGATCCAGCTATGCCGCATGAGTGAGGAAGGCCTTAGGGTTGTAAAACTCTTTCAGTAGGGAAGATAATGACGGTACCTACAGAAGAAGTCCCGGCAAACTCCGTGCCAGCAGC…
M	Germany	Nymphenburger Schlosspark	Urban	present	+	+	Y	2011-05-09	II	II	GGATATCTTTCGCCTTACTTTGTTACAAATGCTGAAAAAATGCTGGTGGAATTTGAAAATCCATACATATTCCTTACTGAAAAGAAGATTAATCTTGTACAAAGCATTYTACCAATATTAGAAAACGTTGCGAGAGCTGGYAGACCATTGCTYATCATAGCTGAAGATGTTGAAGGTGAAGCTCTGAGCACGCTTGTACTCAATAAGCTCCGTGGTGGGCTTCAAGTTGCTGCTGTAAAGGCGCCTGGTTTCGGTGACAGAAGAAAAGACATGCTAGGCGATATTGCCGTAATAGTAGGCGCTAAGTATGTAGTAAATGACGAGCTTGCTGTTAAGATGGAAGATATCGCTCTAAGCGATCTTGGTACTGCTAAGAGCGTGCGCATCACAAAAGACGCA…	ATGAAGAATAGTTAGTGGCAGACGGGTGAGTAATGCATAGGAATCTACCTAGTAGTATGGGATAGCCACTAGAAATGGTGGGTAATACTGTATAATCCCTGCGGGGGAAAGATTTATCGCTATTAGATGAGCCTATGTTAGATTAGCTAGTTGGTAGGGTAAAGGCCTACCAAGGCGATGATCTATAGCTGGTCTGAGAGGATGATCAGCCACACTGGAACTGAGATACGGTCCAGACTCCTACGGGAGGCAGCAGTGGGGAATATTGGACAATGGGCGCAAGCCTGATCCAGCTATGCCGCGTGAGTGAGGAAGGCCTTAGGGTTGTAAAACTCTTTCAGTAGGGAAGATAATGACGGTACCTACAGAAGAAGTCCCGGCAAACTCCGTGCCAGCAGC…
F	Germany	Dörnbergpark	Urban park	absent	+	+	A	2011-05-10	I	I	GGATATCTTTCGCCTTACTTTGTTACAAATGCTGAAAAAATGCTGGTGGAATTTGAAAATCCATACATATTCCTTACTGAAAAGAAGATTAATCTTGTACAAAGCATTCTACCAATCTTAGAAAACGTTGCACGGTCTGGAAGACCATTGCTCATCATAGCTGAAGACGTTGAAGGTGAAGCTCTGAGCACGCTTGTACTCAATAAGCTCCGTGGTGGCCTTCAAGTTGCTGCTGTAAAGGCGCCTGGTTTCGGTGACAGGAGAAAAGACATGCTTGGCGATATTGCTGTAATAGTAGGCGCTAAGTATGTAGTAAATGACGAGCTTGCTGTTAAGATGGAAGACATCGCTCTAAGCGATCTTGGTACTGCTAAGAGCGTACGCATCACAAAAGACGCA…	ATAAAGAATAGTTAGTGGCAGACGGGTGAGTAATGCATAGGAATCTACCTAGTAGTATGGGATAGCCACTAGAAATGGTGGGTAATACTGTATAATCCCTGCGGGGGAAAGATTTATCGCTATTAGATGAGCCTATGTTAGATTAGCTAGTTGGTAGGGTAAAGGCCTACCAAGGCGATGATCTATAGCTGGTCTGAGAGGATGATCAGCCACACTGGAACTGAGATACGGTCCAGACTCCTACGGGAGGCAGCAGTGGGGAATATTGGACAATGGGCGCAAGCCTGATCCAGCTATGCCGCATGAGTGAGGAAGGCCTTAGGGTTGTAAAACTCTTTCAGTAGGGAAGATAATGACGGTACCTACAGAAGAAGTCCCGGCAAACTCCGTGCCAGCAGC…
F	Germany	Dörnbergpark	Urban park	absent	+	+	A	2011-05-10	I	I	ATATCTTTCGCCTTACTTTGTTACAAATGCTGAAAAAATGCTGGTGGAATTTGAAAATCCATACATATTCCTTACTGAAAAGAAGATTAATCTTGTACAAAGCATTCTACCAATCTTAGAAAACGTTGCACGGTCTGGAAGACCATTGCTCATCATAGCTGAAGACGTTGAAGGTGAAGCTCTGAGCACGCTTGTACTCAATAAGCTCCGTGGTGGCCTTCAAGTTGCTGCTGTAAAGGCGCCTGGTTTCGGTGACAGGAGAAAAGACATGCTTGGCGATATTGCTGTAATAGTAGGCGCTAAGTATGTAGTAAATGACGAGCTTGCTGTTAAGATGGAAGACATCGCTCTAAGCGATCTTGGTACTGCTAAGAGCGTACGCATCACAAAAGACGCAAC…	ATAAAGAATAGTTAGTGGCAGACGGGTGAGTAATGCATAGGAATCTACCTAGTAGTATGGGATAGCCACTAGAAATGGTGGGTAATACTGTATAATCCCTGCGGGGGAAAGATTTATCGCTATTAGATGAGCCTATGTTAGATTAGCTAGTTGGTAGGGTAAAGGCCTACCAAGGCGATGATCTATAGCTGGTCTGAGAGGATGATCAGCCACACTGGAACTGAGATACGGTCCAGACTCCTACGGGAGGCAGCAGTGGGGAATATTGGACAATGGGCGCAAGCCTGATCCAGCTATGCCGCATGAGTGAGGAAGGCCTTAGGGTTGTAAAACTCTTTCAGTAGGGAAGATAATGACGGTACCTACAGAAGAAGTCCCGGCAAACTCCGTGCCAGCAGC…
F	Germany	Dörnbergpark	Urban park	absent	+	+	A	2011-05-10	I	I	ATATCTTTCGCCTTACTTTGTTACAAATGCTGAAAAAATGCTGGTGGAATTTGAAAATCCATACATATTCCTTACTGAAAAGAAGATTAATCTTGTACAAAGCATTCTACCAATCTTAGAAAACGTTGCACGGTCTGGAAGACCATTGCTCATCATAGCTGAAGACGTTGAAGGTGAAGCTCTGAGCACGCTTGTACTCAATAAGCTCCGTGGTGGCCTTCAAGTTGCTGCTGTAAAGGCGCCTGGTTTCGGTGACAGGAGAAAAGACATGCTTGGCGATATTGCTGTAATAGTAGGCGCTAAGTATGTAGTAAATGACGAGCTTGCTGTTAAGATGGAAGACATCGCTCTAAGCGATCTTGGTACTGCTAAGAGCGTACGCATCACAAAAGACGCAAC…	ATAAAGAATAGTTAGTGGCAGACGGGTGAGTAATGCATAGGAATCTACCTAGTAGTATGGGATAGCCACTAGAAATGGTGGGTAATACTGTATAATCCCTGCGGGGGAAAGATTTATCGCTATTAGATGAGCCTATGTTAGATTAGCTAGTTGGTAGGGTAAAGGCCTACCAAGGCGATGATCTATAGCTGGTCTGAGAGGATGATCAGCCACACTGGAACTGAGATACGGTCCAGACTCCTACGGGAGGCAGCAGTGGGGAATATTGGACAATGGGCGCAAGCCTGATCCAGCTATGCCGCATGAGTGAGGAAGGCCTTAGGGTTGTAAAACTCTTTCAGTAGGGAAGATAATGACGGTACCTACAGAAGAAGTCCCGGCAAACTCCGTGCCAGCAGC…
F	Germany	Dörnbergpark	Urban park	absent	+	+	A	2011-05-10	I	I	ATATCTTTCGCCTTACTTTGTTACAAATGCTGAAAAAATGCTGGTGGAATTTGAAAATCCATACATATTCCTTACTGAAAAGAAGATTAATCTTGTACAAAGCATTCTACCAATCTTAGAAAACGTTGCACGGTCTGGAAGACCATTGCTCATCATAGCTGAAGACGTTGAAGGTGAAGCTCTGAGCACGCTTGTACTCAATAAGCTCCGTGGTGGCCTTCAAGTTGCTGCTGTAAAGGCGCCTGGTTTCGGTGACAGGAGAAAAGACATGCTTGGCGATATTGCTGTAATAGTAGGCGCTAAGTATGTAGTAAATGACGAGCTTGCTGTTAAGATGGAAGACATCGCTCTAAGCGATCTTGGTACTGCTAAGAGCGTACGCATCACAAAAGACGCAAC…	ATAAAGAATAGTTAGTGGCAGACGGGTGAGTAATGCATAGGAATCTACCTAGTAGTATGGGATAGCCACTAGAAATGGTGGGTAATACTGTATAATCCCTGCGGGGGAAAGATTTATCGCTATTAGATGAGCCTATGTTAGATTAGCTAGTTGGTAGGGTAAAGGCCTACCAAGGCGATGATCTATAGCTGGTCTGAGAGGATGATCAGCCACACTGGAACTGAGATACGGTCCAGACTCCTACGGGAGGCAGCAGTGGGGAATATTGGACAATGGGCGCAAGCCTGATCCAGCTATGCCGCATGAGTGAGGAAGGCCTTAGGGTTGTAAAACTCTTTCAGTAGGGAAGATAATGACGGTACCTACAGAAGAAGTCCCGGCAAACTCCGTGCCAGCAGC…
M	Germany	Dörnbergpark	Urban park	absent	+	+	A	2011-05-10	I	I	GGATATCTTTCGCCTTACTTTGTTACAAATGCTGAAAAAATGCTGGTGGAATTTGAAAATCCATACATATTCCTTACTGAAAAGAAGATTAATCTTGTACAAAGCATTCTACCAATCTTAGAAAACGTTGCACGGTCTGGAAGACCATTGCTCATCATAGCTGAAGACGTTGAAGGTGAAGCTCTGAGCACGCTTGTACTCAATAAGCTCCGTGGTGGCCTTCAAGTTGCTGCTGTAAAGGCGCCTGGTTTCGGTGACAGGAGAAAAGACATGCTTGGCGATATTGCTGTAATAGTAGGCGCTAAGTATGTAGTAAATGACGAGCTTGCTGTTAAGATGGAAGACATCGCTCTAAGCGATCTTGGTACTGCTAAGAGCGTACGCATCACAAAAGACGCA…	ATAAAGAATAGTTAGTGGCAGACGGGTGAGTAATGCATAGGAATCTACCTAGTAGTATGGGATAGCCACTAGAAATGGTGGGTAATACTGTATAATCCCTGCGGGGGAAAGATTTATCGCTATTAGATGAGCCTATGTTAGATTAGCTAGTTGGTAGGGTAAAGGCCTACCAAGGCGATGATCTATAGCTGGTCTGAGAGGATGATCAGCCACACTGGAACTGAGATACGGTCCAGACTCCTACGGGAGGCAGCAGTGGGGAATATTGGACAATGGGCGCAAGCCTGATCCAGCTATGCCGCATGAGTGAGGAAGGCCTTAGGGTTGTAAAACTCTTTCAGTAGGGAAGATAATGACGGTACCTACAGAAGAAGTCCCGGCAAACTCCGTGCCAGCAGC…
M	Germany	Dörnbergpark	Urban park	absent	+	+	A	2011-05-10	I	I	GGATATCTTTCGCCTTACTTTGTTACAAATGCTGAAAAAATGCTGGTGGAATTTGAAAATCCATACATATTCCTTACTGAAAAGAAGATTAATCTTGTACAAAGCATTCTACCAATCTTAGAAAACGTTGCACGGTCTGGAAGACCATTGCTCATCATAGCTGAAGACGTTGAAGGTGAAGCTCTGAGCACGCTTGTACTCAATAAGCTCCGTGGTGGCCTTCAAGTTGCTGCTGTAAAGGCGCCTGGTTTCGGTGACAGGAGAAAAGACATGCTTGGCGATATTGCTGTAATAGTAGGCGCTAAGTATGTAGTAAATGACGAGCTTGCTGTTAAGATGGAAGACATCGCTCTAAGCGATCTTGGTACTGCTAAGAGCGTACGCATCACAAAAGACGCA…	ATAAAGAATAGTTAGTGGCAGACGGGTGAGTAATGCATAGGAATCTACCTAGTAGTATGGGATAGCCACTAGAAATGGTGGGTAATACTGTATAATCCCTGCGGGGGAAAGATTTATCGCTATTAGATGAGCCTATGTTAGATTAGCTAGTTGGTAGGGTAAAGGCCTACCAAGGCGATGATCTATAGCTGGTCTGAGAGGATGATCAGCCACACTGGAACTGAGATACGGTCCAGACTCCTACGGGAGGCAGCAGTGGGGAATATTGGACAATGGGCGCAAGCCTGATCCAGCTATGCCGCATGAGTGAGGAAGGCCTTAGGGTTGTAAAACTCTTTCAGTAGGGAAGATAATGACGGTACCTACAGAAGAAGTCCCGGCAAACTCCGTGCCAGCAGC…
F	Germany	Englischer Garten	Urban park	absent	+	+	A	2011-05-16	I	I	ATCTTTCGCCTTACTTTGTTACAAATGCTGAAAAAATGCTGGTGGAATTTGAAAATCCATACATATTCCTTACTGAAAAGAAGATTAATCTTGTACAAAGCATTCTACCAATCTTAGAAAACGTTGCACGGTCTGGAAGACCATTGCTCATCATAGCTGAAGACGTTGAAGGTGAAGCTCTGAGCACGCTTGTACTCAATAAGCTCCGTGGTGGCCTTCAAGTTGCTGCTGTAAAGGCGCCTGGTTTCGGTGACAGGAGAAAAGACATGCTTGGCGATATTGCTGTAATAGTAGGCGCTAAGTATGTAGTAAATGACGAGCTTGCTGTTAAGATGGAAGACATCGCTCTAAGCGATCTTGGTACTGCTAAGAGCGTACGCATCACAAAAGACGCAACTA…	ATAAAGAATAGTTAGTGGCAGACGGGTGAGTAATGCATAGGAATCTACCTAGTAGTATGGGATAGCCACTAGAAATGGTGGGTAATACTGTATAATCCCTGCGGGGGAAAGATTTATCGCTATTAGATGAGCCTATGTTAGATTAGCTAGTTGGTAGGGTAAAGGCCTACCAAGGCGATGATCTATAGCTGGTCTGAGAGGATGATCAGCCACACTGGAACTGAGATACGGTCCAGACTCCTACGGGAGGCAGCAGTGGGGAATATTGGACAATGGGCGCAAGCCTGATCCAGCTATGCCGCATGAGTGAGGAAGGCCTTAGGGTTGTAAAACTCTTTCAGTAGGGAAGATAATGACGGTACCTACAGAAGAAGTCCCGGCAAACTCCGTGCCAGCAGC…
M	Germany	Englischer Garten	Urban park	absent	+	+	A	2011-05-16	I	I	TCTTTCGCCTTACCTTGTTACAAATGCTGAAAAAATGCTGGTGGAATTTGAAAATCCATACATATTCCTTACTGAAAAGAAGATTAATCTTGTACAAAGCATTCTACCAATCTTAGAAAACGTTGCACGGTCTGGAAGACCATTGCTCATCATAGCTGAAGACGTTGAAGGTGAAGCTCTGAGCACGCTTGTACTCAATAAGCTCCGTGGTGGCCTTCAAGTTGCTGCTGTAAAGGCGCCTGGTTTCGGTGACAGGAGAAAAGACATGCTTGGCGATATTGCTGTAATAGTAGGCGCTAAGTATGTAGTAAATGACGAGCTTGCTGTTAAGATGGAAGACATCGCTCTAAGCGATCTTGGTACTGCTAAGAGCGTACGCATCACAAAAGACGCAACTAC…	ATAAAGAATAGTTAGTGGCAGACGGGTGAGTAATGCATAGGAATCTACCTAGTAGTATGGGATAGCCACTAGAAATGGTGGGTAATACTGTATAATCCCTGCGGGGGAAAGATTTATCGCTATTAGATGAGCCTATGTTAGATTAGCTAGTTGGTAGGGTAAAGGCCTACCAAGGCGATGATCTATAGCTGGTCTGAGAGGATGATCAGCCACACTGGAACTGAGATACGGTCCAGACTCCTACGGGAGGCAGCAGTGGGGAATATTGGACAATGGGCGCAAGCCTGATCCAGCTATGCCGCATGAGTGAGGAAGGCCTTAGGGTTGTAAAACTCTTTCAGTAGGGAAGATAATGACGGTACCTACAGAAGAAGTCCCGGCAAACTCCGTGCCAGCAGC…
F	Germany	Schlosspark Berg	Urban park	present	+	+	X	2011-05-09	II	II	GGATATCTTTCGCCTTACTTTGTTACAAATGCTGAAAAAATGCTGGTGGAATTTGAAAATCCATACATATTCCTTACTGAAAAGAAGATTAATCTTGTACAAAGCATTCTACCAATATTAGAAAACGTTGCGAGAGCTGGTAGACCATTGCTTATCATAGCTGAAGATGTTGAAGGTGAAGCTCTGAGCACGCTTGTACTCAATAAGCTCCGTGGTGGGCTTCAAGTTGCTGCTGTAAAGGCGCCTGGTTTCGGTGACAGAAGAAAAGACATGCTAGGCGATATTGCCGTAATAGTAGGCGCTAAGTATGTAGTAAATGACGAGCTTGCTGTTAAGATGGAAGATATCGCTCTAAGCGATCTTGGTACTGCTAAGAGCGTGCGCATCACAAAAGACGCA…	ATGAAGAATAATTAGTGGCAGACGGGTGAGTAATGCATAGGAATCTACCTAGTAGTATGGGATAGCCACTAGAAATGGTGGGTAATACTGTATAATCCCTGCGGGGGAAAGATTTATCGCTATTAGATGAGCCTATGTTAGATTAGCTAGTTGGTAGGGTAAAGGCCTACCAAGGCGATGATCTATAGCTGGTCTGAGAGGATGATCAGCCACACTGGAACTGAGATACGGTCCAGACTCCTACGGGAGGCAGCAGTGGGGAATATTGGACAATGGGCGCAAGCCTGATCCAGCTATGCCGCGTGAGTGAGGAAGGCCTTAGGGTTGTAAAACTCTTTCAGTAGGGAAGATAATGACGGTACCTACAGAAGAAGTCCCGGCAAACTCCGTGCCAGCAGC…
F	Germany	Englischer Garten	Urban park	absent	+	+	P	2011-06-06	I	I	GGATATCTTTCGCCYTACTTTGTTACAAAWGCTGAAAAAAWGCTGGTGGAATTTGAAAATCCATACATATTCCTTACTGAAAAGAAGATTAATCTTGTACAAAGCATTCTACCAATCTTAGAAAACGTTGCACGGTCTGGAAGACCATTGCTCATCATAGCTGAAGACGTTGAAGGTGAAGCTCTGAGCACGCTTGTACTCAATAAGCTCCGTGGTGGCCTTCAAGTTGCTGCTGTAAAGGCGCCTGGTTTCGGTGACAGGAGAAAAGACATGCTTGGCGATATTGCTGTAATAGTAGGCGCTAAGTATGTAGTAAATGACGAGCTTGCTGTTAAGATGGAAGACATCGCTCTAAGCGATCTTGGTACTGCTAAGAGCGTACGCATCACAAAAGACGCA…	GTAAAGAATAGTTAGTGGCAGACGGGTGAGTAATGCATAGGAATCTACCTAGTAGTATGGGATAGCCACTAGAAATGGTGGGTAATACTGTATAATCCCTGCGGGGGAAAGATTTATCGCTATTAGATGAGCCTATGTTAGATTAGCTAGTTGGTAGGGTAAAGGCCTACCAAGGCGATGATCTATAGCTGGTCTGAGAGGATGATCAGCCACACTGGAACTGAGATACGGTCCAGACTCCTACGGGAGGCAGCAGTGGGGAATATTGGACAATGGGCGCAAGCCTGATCCAGCTATGCCGCATGAGTGAGGAAGGCCTTAGGGTTGTAAAACTCTTTCAGTAGGGAAGATAATGACGGTACCTACAGAAGAAGTCCCGGCAAACTCCGTGCCAGCAGC…
F	Germany	Dörnbergpark	Urban park	absent	+	+	A	2011-06-14	I	I	GGATATCTTTCGCCTTACTTTGTTACAAATGCTGAAAAAATGCTGGTGGAATTTGAAAATCCATACATATTCCTTACTGAAAAGAAGATTAATCTTGTACAAAGCATTCTACCAATCTTAGAAAACGTTGCACGGTCTGGAAGACCATTGCTCATCATAGCTGAAGACGTTGAAGGTGAAGCTCTGAGCACGCTTGTACTCAATAAGCTCCGTGGTGGCCTTCAAGTTGCTGCTGTAAAGGCGCCTGGTTTCGGTGACAGGAGAAAAGACATGCTTGGCGATATTGCTGTAATAGTAGGCGCTAAGTATGTAGTAAATGACGAGCTTGCTGTTAAGATGGAAGACATCGCTCTAAGCGATCTTGGTACTGCTAAGAGCGTACGCATCACAAAAGACGCA…	ATAAAGAATAGTTAGTGGCAGACGGGTGAGTAATGCATAGGAATCTACCTAGTAGTATGGGATAGCCACTAGAAATGGTGGGTAATACTGTATAATCCCTGCGGGGGAAAGATTTATCGCTATTAGATGAGCCTATGTTAGATTAGCTAGTTGGTAGGGTAAAGGCCTACCAAGGCGATGATCTATAGCTGGTCTGAGAGGATGATCAGCCACACTGGAACTGAGATACGGTCCAGACTCCTACGGGAGGCAGCAGTGGGGAATATTGGACAATGGGCGCAAGCCTGATCCAGCTATGCCGCATGAGTGAGGAAGGCCTTAGGGTTGTAAAACTCTTTCAGTAGGGAAGATAATGACGGTACCTACAGAAGAAGTCCCGGCAAACTCCGTGCCAGCAGC…
M	Germany	Dörnbergpark	Urban park	absent	+	+	A	2011-06-14	I	I	GGATATCTTTCGCCTTACTTTGTTACAAATGCTGAAAAAATGCTGGTGGAATTTGAAAATCCATACATATTCCTTACTGAAAAGAAGATTAATCTTGTACAAAGCATTCTACCAATCTTAGAAAACGTTGCACGGTCTGGAAGACCATTGCTCATCATAGCTGAAGACGTTGAAGGTGAAGCTCTGAGCACGCTTGTACTCAATAAGCTCCGTGGTGGCCTTCAAGTTGCTGCTGTAAAGGCGCCTGGTTTCGGTGACAGGAGAAAAGACATGCTTGGCGATATTGCTGTAATAGTAGGCGCTAAGTATGTAGTAAATGACGAGCTTGCTGTTAAGATGGAAGACATCGCTCTAAGCGATCTTGGTACTGCTAAGAGCGTACGCATCACAAAAGACGCA…	ATAAAGAATAGTTAGTGGCAGACGGGTGAGTAATGCATAGGAATCTACCTAGTAGTATGGGATAGCCACTAGAAATGGTGGGTAATACTGTATAATCCCTGCGGGGGAAAGATTTATCGCTATTAGATGAGCCTATGTTAGATTAGCTAGTTGGTAGGGTAAAGGCCTACCAAGGCGATGATCTATAGCTGGTCTGAGAGGATGATCAGCCACACTGGAACTGAGATACGGTCCAGACTCCTACGGGAGGCAGCAGTGGGGAATATTGGACAATGGGCGCAAGCCTGATCCAGCTATGCCGCATGAGTGAGGAAGGCCTTAGGGTTGTAAAACTCTTTCAGTAGGGAAGATAATGACGGTACCTACAGAAGAAGTCCCGGCAAACTCCGTGCCAGCAGC…
N	Germany	Dörnbergpark	Urban park	absent	-	+	A	2011-06-14	1			ATAAAGAATAGTTAGTGGCAGACGGGTGAGTAATGCATAGGAATCTACCTAGTAGTATGGGATAGCCACTAGAAATGGTGGGTAATACTGTATAATCCCTGCGGGGGAAAGATTTATCGCTATTAGATGAGCCTATGTTAGATTAGCTAGTTGGTAGGGTAAAGGCCTACCAAGGCGATGATCTATAGCTGGTCTGAGAGGATGATCAGCCACACTGGAACTGAGATACGGTCCAGACTCCTACGGGAGGCAGCAGTGGGGAATATTGGACAATGGGCGCAAGCCTGATCCAGCTATGCCGCATGAGTGAGGAAGGCCTTAGGGTTGTAAAACTCTTTCAGTAGGGAAGATAATGACGGTACCTACAGAAGAAGTCCCGGCAAACTCCGTGCCAGCAGC…
F	Germany	Dörnbergpark	Urban park	absent	+	+	A	2011-06-14	I	I	TCTTTCGCCTTACTTTGTTACAAATGCTGAAAAAATGCTGGTGGAATTTGAAAATCCATACATATTCCTTACTGAAAAGAAGATTAATCTTGTACAAAGCATTCTACCAATCTTAGAAAACGTTGCACGGTCTGGAAGACCATTGCTCATCATAGCTGAAGACGTTGAAGGTGAAGCTCTGAGCACGCTTGTACTCAATAAGCTCCGTGGTGGCCTTCAAGTTGCTGCTGTAAAGGCGCCTGGTTTCGGTGACAGGAGAAAAGACATGCTTGGCGATATTGCTGTAATAGTAGGCGCTAAGTATGTAGTAAATGACGAGCTTGCTGTTAAGATGGAAGACATCGCTCTAAGCGATCTTGGTACTGCTAAGAGCGTACGCATCACAAAAGACGCAACTAC…	ATAAAGAATAGTTAGTGGCAGACGGGTGAGTAATGCATAGGAATCTACCTAGTAGTATGGGATAGCCACTAGAAATGGTGGGTAATACTGTATAATCCCTGCGGGGGAAAGATTTATCGCTATTAGATGAGCCTATGTTAGATTAGCTAGTTGGTAGGGTAAAGGCCTACCAAGGCGATGATCTATAGCTGGTCTGAGAGGATGATCAGCCACACTGGAACTGAGATACGGTCCAGACTCCTACGGGAGGCAGCAGTGGGGAATATTGGACAATGGGCGCAAGCCTGATCCAGCTATGCCGCATGAGTGAGGAAGGCCTTAGGGTTGTAAAACTCTTTCAGTAGGGAAGATAATGACGGTACCTACAGAAGAAGTCCCGGCAAACTCCGTGCCAGCAGC…
F	Germany	Dörnbergpark	Urban park	absent	+	+	A	2011-06-14	I	I	GGWTATCTTTCGCCTTWCTTTGTTACAAATGMTGAAAAAATGCTGGTGGAATTTGAAAATCCATACATATTCCTTACTGAAAAGAAGATTAATCTTGTACAAAGCATTCTACCAATCTTAGAAAACGTTGCACGGTCTGGAAGACCATTGCTCATCATAGCTGAAGACGTTGAAGGTGAAGCTCTGAGCACGCTTGTACTCAATAAGCTCCGTGGTGGCCTTCAAGTTGCTGCTGTAAAGGCGCCTGGTTTCKGTGACAGGAGAAAAGACATGCTTGGCGATATTGCTGTAATAGTAGGCGCTAAGTATGTAGTAAATGACGAGCTTGCTGTTAAGATGGAAGACATCGCTCTAAGCGATCTTGGTACTGCTAAGAGCGTACGCATCACAAAAGACGCA…	ATAAAGAATAGTTAGTGGCAGACGGGTGAGTAATGCATAGGAATCTACCTAGTAGTATGGGATAGCCACTAGAAATGGTGGGTAATACTGTATAATCCCTGCGGGGGAAAGATTTATCGCTATTAGATGAGCCTATGTTAGATTAGCTAGTTGGTAGGGTAAAGGCCTACCAAGGCGATGATCTATAGCTGGTCTGAGAGGATGATCAGCCACACTGGAACTGAGATACGGTCCAGACTCCTACGGGAGGCAGCAGTGGGGAATATTGGACAATGGGCGCAAGCCTGATCCAGCTATGCCGCATGAGTGAGGAAGGCCTTAGGGTTGTAAAACTCTTTCAGTAGGGAAGATAATGACGGTACCTACAGAAGAAGTCCCGGCAAACTCCGTGCCAGCAGC…
M	Germany	Dörnbergpark	Urban park	absent	-	+	A	2011-06-14	1			ATAAAGAATAGTTAGTGGCAGACGGGTGAGTAATGCATAGGAATCTACCTAGTAGTATGGGATAGCCACTAGAAATGGTGGGTAATACTGTATAATCCCTGCGGGGGAAAGATTTATCGCTATTAGATGAGCCTATGTTAGATTAGCTAGTTGGTAGGGTAAAGGCCTACCAAGGCGATGATCTATAGCTGGTCTGAGAGGATGATCAGCCACACTGGAACTGAGATACGGTCCAGACTCCTACGGGAGGCAGCAGTGGGGAATATTGGACAATGGGCGCAAGCCTGATCCAGCTATGCCGCATGAGTGAGGAAGGCCTTAGGGTTGTAAAACTCTTTCAGTAGGGAAGATAATGACGGTACCTACAGAAGAAGTCCCGGCAAACTCCGTGCCAGCAGC…
M	Germany	Dörnbergpark	Urban park	absent	+	+	A	2011-06-14	I	I	GGATATCTTTCGCCTTACTTTGTTACAAATGCTGAAAAAATGCTGGTGGAATTTGAAAATCCATACATATTCCTTACTGAAAAGAAGATTAATCTTGTACAAAGCATTCTACCAATCTTAGAAAACGTTGCACGGTCTGGAAGACCATTGCTCATCATAGCTGAAGACGTTGAAGGTGAAGCTCTGAGCACGCTTGTACTCAATAAGCTCCGTGGTGGCCTTCAAGTTGCTGCTGTAAAGGCGCCTGGTTTCGGTGACAGGAGAAAAGACATGCTTGGCGATATTGCTGTAATAGTAGGCGCTAAGTATGTAGTAAATGACGAGCTTGCTGTTAAGATGGAAGACATCGCTCTAAGCGATCTTGGTACTGCTAAGAGCGTACGCATCACAAAAGACGCA…	ATAAAGAATAGTTAGTGGCAGACGGGTGAGTAATGCATAGGAATCTACCTAGTAGTATGGGATAGCCACTAGAAATGGTGGGTAATACTGTATAATCCCTGCGGGGGAAAGATTTATCGCTATTAGATGAGCCTATGTTAGATTAGCTAGTTGGTAGGGTAAAGGCCTACCAAGGCGATGATCTATAGCTGGTCTGAGAGGATGATCAGCCACACTGGAACTGAGATACGGTCCAGACTCCTACGGGAGGCAGCAGTGGGGAATATTGGACAATGGGCGCAAGCCTGATCCAGCTATGCCGCATGAGTGAGGAAGGCCTTAGGGTTGTAAAACTCTTTCAGTAGGGAAGATAATGACGGTACCTACAGAAGAAGTCCCGGCAAACTCCGTGCCAGCAGC…
F	Germany	Schlosspark Berg	Urban park	present	+	+	Y	2011-06-07	II	II	TTTCGCCTTACTTTGTTACAAATGCTGAAAAAATGCTGGTGGAATTTGAAAATCCATACATATTCCTTACTGAAAAGAAGATTAATCTTGTACAAAGCATTCTACCAATATTAGAAAACGTTGCGAGAGCTGGTAGACCATTGCTTATCATAGCTGAAGATGTTGAAGGTGAAGCTCTGAGCACGCTTGTACTCAATAAGCTCCGTGGTGGGCTTCAAGTTGCTGCTGTAAAGGCGCCTGGTTTCGGTGACAGAAGAAAAGACATGCTAGGCGATATTGCCGTAATAGTAGGCGCTAAGTATGTAGTAAATGACGAGCTTGCTGTTAAGATGGAAGATATCGCTCTAAGCGATCTTGGTACTGCTAAGAGCGTGCGCATCACAAAAGACGCAACTACTA…	ATGAAGAATAGTTAGTGGCAGACGGGTGAGTAATGCATAGGAATCTACCTAGTAGTATGGGATAGCCACTAGAAATGGTGGGTAATACTGTATAATCCCTGCGGGGGAAAGATTTATCGCTATTAGATGAGCCTATGTTAGATTAGCTAGTTGGTAGGGTAAAGGCCTACCAAGGCGATGATCTATAGCTGGTCTGAGAGGATGATCAGCCACACTGGAACTGAGATACGGTCCAGACTCCTACGGGAGGCAGCAGTGGGGAATATTGGACAATGGGCGCAAGCCTGATCCAGCTATGCCGCGTGAGTGAGGAAGGCCTTAGGGTTGTAAAACTCTTTCAGTAGGGAAGATAATGACGGTACCTACAGAAGAAGTCCCGGCAAACTCCGTGCCAGCAGC…
M	Germany	Tussenhausen	Natural	present	+	+	X	2011-06-15	II	II	GGATATCTTTCGCCTTACTTTGTTACAAATGCTGAAAAAATGCTGGTGGAATTTGAAAATCCATACATATTCCTTACTGAAAAGAAGATTAATCTTGTACAAAGCATTCTACCAATATTAGAAAACGTTGCGAGAGCTGGTAGACCATTGCTTATCATAGCTGAAGATGTTGAAGGTGAAGCTCTGAGCACGCTTGTACTCAATAAGCTCCGTGGTGGGCTTCAAGTTGCTGCTGTAAAGGCGCCTGGTTTCGGTGACAGAAGAAAAGACATGCTAGGCGATATTGCCGTAATAGTAGGCGCTAAGTATGTAGTAAATGACGAGCTTGCTGTTAAGATGGAAGATATCGCTCTAAGCGATCTTGGTACTGCTAAGAGCGTGCGCATCACAAAAGACGCA…	ATGAAGAATAATTAGTGGCAGACGGGTGAGTAATGCATAGGAATCTACCTAGTAGTATGGGATAGCCACTAGAAATGGTGGGTAATACTGTATAATCCCTGCGGGGGAAAGATTTATCGCTATTAGATGAGCCTATGTTAGATTAGCTAGTTGGTAGGGTAAAGGCCTACCAAGGCGATGATCTATAGCTGGTCTGAGAGGATGATCAGCCACACTGGAACTGAGATACGGTCCAGACTCCTACGGGAGGCAGCAGTGGGGAATATTGGACAATGGGCGCAAGCCTGATCCAGCTATGCCGCGTGAGTGAGGAAGGCCTTAGGGTTGTAAAACTCTTTCAGTAGGGAAGATAATGACGGTACCTACAGAAGAAGTCCCGGCAAACTCCGTGCCAGCAGC…
F	Germany	Nymphenburger Schlosspark	Urban	present	+	+	A	2011-06-16	I	I	GGATATCTTTCGCCTTACTTTGTTACAAATGCTGAAAAAATGCTGGTGGAATTTGAAAATCCATACATATTCCTTACTGAAAAGAAGATTAATCTTGTACAAAGCATTCTACCAATCTTAGAAAACGTTGCACGGTCTGGAAGACCATTGCTCATCATAGCTGAAGACGTTGAAGGTGAAGCTCTGAGCACGCTTGTACTCAATAAGCTCCGTGGTGGCCTTCAAGTTGCTGCTGTAAAGGCGCCTGGTTTCGGTGACAGGAGAAAAGACATGCTTGGCGATATTGCTGTAATAGTAGGCGCTAAGTATGTAGTAAATGACGAGCTTGCTGTTAAGATGGAAGACATCGCTCTAAGCGATCTTGGTACTGCTAAGAGCGTACGCATCACAAAAGACGCA…	ATAAAGAATAGTTAGTGGCAGACGGGTGAGTAATGCATAGGAATCTACCTAGTAGTATGGGATAGCCACTAGAAATGGTGGGTAATACTGTATAATCCCTGCGGGGGAAAGATTTATCGCTATTAGATGAGCCTATGTTAGATTAGCTAGTTGGTAGGGTAAAGGCCTACCAAGGCGATGATCTATAGCTGGTCTGAGAGGATGATCAGCCACACTGGAACTGAGATACGGTCCAGACTCCTACGGGAGGCAGCAGTGGGGAATATTGGACAATGGGCGCAAGCCTGATCCAGCTATGCCGCATGAGTGAGGAAGGCCTTAGGGTTGTAAAACTCTTTCAGTAGGGAAGATAATGACGGTACCTACAGAAGAAGTCCCGGCAAACTCCGTGCCAGCAGC…
F	Germany	Englischer Garten	Urban park	absent	+	+	A	2012-04-17	I	I	ATCTTTCGCCTTACTTTGTTACAAATGCTGAAAAAATGCTGGTGGAATTTGAAAATCCATACATATTCCTTACTGAAAAGAAGATTAATCTTGTACAAAGCATTCTACCAATCTTAGAAAACGTTGCACGGTCTGGAAGACCATTGCTCATCATAGCTGAAGACGTTGAAGGTGAAGCTCTGAGCACGCTTGTACTCAATAAGCTCCGTGGTGGCCTTCAAGTTGCTGCTGTAAAGGCGCCTGGTTTCGGTGACAGGAGAAAAGACATGCTTGGCGATATTGCTGTAATAGTAGGCGCTAAGTATGTAGTAAATGACGAGCTTGCTGTTAAGATGGAAGACATCGCTCTAAGCGATCTTGGTACTGCTAAGAGCGTACGCATCACAAAAGACGCAACTA…	ATAAAGAATAGTTAGTGGCAGACGGGTGAGTAATGCATAGGAATCTACCTAGTAGTATGGGATAGCCACTAGAAATGGTGGGTAATACTGTATAATCCCTGCGGGGGAAAGATTTATCGCTATTAGATGAGCCTATGTTAGATTAGCTAGTTGGTAGGGTAAAGGCCTACCAAGGCGATGATCTATAGCTGGTCTGAGAGGATGATCAGCCACACTGGAACTGAGATACGGTCCAGACTCCTACGGGAGGCAGCAGTGGGGAATATTGGACAATGGGCGCAAGCCTGATCCAGCTATGCCGCATGAGTGAGGAAGGCCTTAGGGTTGTAAAACTCTTTCAGTAGGGAAGATAATGACGGTACCTACAGAAGAAGTCCCGGCAAACTCCGTGCCAGCAGC…
N	Germany	Englischer Garten	Urban park	absent	+	+	A	2012-04-25	I	I	GGATATCTTTCGCCTTACTTTGTTACAAATGCTGAAAAAATGCTGGTGGAATTTGAAAATCCATACATATTCCTTACTGAAAAGAAGATTAATCTTGTACAAAGCATTCTACCAATCTTAGAAAACGTTGCACGGTCTGGAAGACCATTGCTCATCATAGCTGAAGACGTTGAAGGTGAAGCTCTGAGCACGCTTGTACTCAATAAGCTCCGTGGTGGCCTTCAAGTTGCTGCTGTAAAGGCGCCTGGTTTCGGTGACAGGAGAAAAGACATGCTTGGCGATATTGCTGTAATAGTAGGCGCTAAGTATGTAGTAAATGACGAGCTTGCTGTTAAGATGGAAGACATCGCTCTAAGCGATCTTGGTACTGCTAAGAGCGTACGCATCACAAAAGACGCA…	ATAAAGAATAGTTAGTGGCAGACGGGTGAGTAATGCATAGGAATCTACCTAGTAGTATGGGATAGCCACTAGAAATGGTGGGTAATACTGTATAATCCCTGCGGGGGAAAGATTTATCGCTATTAGATGAGCCTATGTTAGATTAGCTAGTTGGTAGGGTAAAGGCCTACCAAGGCGATGATCTATAGCTGGTCTGAGAGGATGATCAGCCACACTGGAACTGAGATACGGTCCAGACTCCTACGGGAGGCAGCAGTGGGGAATATTGGACAATGGGCGCAAGCCTGATCCAGCTATGCCGCATGAGTGAGGAAGGCCTTAGGGTTGTAAAACTCTTTCAGTAGGGAAGATAATGACGGTACCTACAGAAGAAGTCCCGGCAAACTCCGTGCCAGCAGC…
F	Germany	Dörnbergpark	Urban park	absent	+	+	A	2012-04-12	I	I	TCTTTCGCCTTACTTTGTTACAAATGCTGAAAAAATGCTGGTGGAATTTGAAAATCCATACATATTCCTTACTGAAAAGAAGATTAATCTTGTACAAAGCATTCTACCAATCTTAGAAAACGTTGCACGGTCTGGAAGACCATTGCTCATCATAGCTGAAGACGTTGAAGGTGAAGCTCTGAGCACGCTTGTACTCAATAAGCTCCGTGGTGGCCTTCAAGTTGCTGCTGTAAAGGCGCCTGGTTTCGGTGACAGGAGAAAAGACATGCTTGGCGATATTGCTGTAATAGTAGGCGCTAAGTATGTAGTAAATGACGAGCTTGCTGTTAAGATGGAAGACATCGCTCTAAGCGATCTTGGTACTGCTAAGAGCGTACGCATCACAAAAGACGCAACTAC…	ATAAAGAATAGTTAGTGGCAGACGGGTGAGTAATGCATAGGAATCTACCTAGTAGTATGGGATAGCCACTAGAAATGGTGGGTAATACTGTATAATCCCTGCGGGGGAAAGATTTATCGCTATTAGATGAGCCTATGTTAGATTAGCTAGTTGGTAGGGTAAAGGCCTACCAAGGCGATGATCTATAGCTGGTCTGAGAGGATGATCAGCCACACTGGAACTGAGATACGGTCCAGACTCCTACGGGAGGCAGCAGTGGGGAATATTGGACAATGGGCGCAAGCCTGATCCAGCTATGCCGCATGAGTGAGGAAGGCCTTAGGGTTGTAAAACTCTTTCAGTAGGGAAGATAATGACGGTACCTACAGAAGAAGTCCCGGCAAACTCCGTGCCAGCAGC…
M	Germany	Dörnbergpark	Urban park	absent	+	+	A	2012-04-12	I	I	GGATATCTTTCGCCTTACTTTGTTACAAATGCTGAAAAAATGCTGGTGGAATTTGAAAATCCATACATATTCCTTACTGAAAAGAAGATTAATCTTGTACAAAGCATTCTACCAATCTTAGAAAACGTTGCACGGTCTGGAAGACCATTGCTCATCATAGCTGAAGACGTTGAAGGTGAAGCTCTGAGCACGCTTGTACTCAATAAGCTCCGTGGTGGCCTTCAAGTTGCTGCTGTAAAGGCGCCTGGTTTCGGTGACAGGAGAAAAGACATGCTTGGCGATATTGCTGTAATAGTAGGCGCTAAGTATGTAGTAAATGACGAGCTTGCTGTTAAGATGGAAGACATCGCTCTAAGCGATCTTGGTACTGCTAAGAGCGTACGCATCACAAAAGACGCA…	ATAAAGAATAGTTAGTGGCAGACGGGTGAGTAATGCATAGGAATCTACCTAGTAGTATGGGATAGCCACTAGAAATGGTGGGTAATACTGTATAATCCCTGCGGGGGAAAGATTTATCGCTATTAGATGAGCCTATGTTAGATTAGCTAGTTGGTAGGGTAAAGGCCTACCAAGGCGATGATCTATAGCTGGTCTGAGAGGATGATCAGCCACACTGGAACTGAGATACGGTCCAGACTCCTACGGGAGGCAGCAGTGGGGAATATTGGACAATGGGCGCAAGCCTGATCCAGCTATGCCGCATGAGTGAGGAAGGCCTTAGGGTTGTAAAACTCTTTCAGTAGGGAAGATAATGACGGTACCTACAGAAGAAGTCCCGGCAAACTCCGTGCCAGCAGC…
F	Germany	Dörnbergpark	Urban park	absent	+	+	A	2012-04-12	I	I	GGATATCTTTCGCCTTACTTTGTTACAAATGCTGAAAAAATGCTGGTGGAATTTGAAAATCCATACATATTCCTTACTGAAAAGAAGATTAATCTTGTACAAAGCATTCTACCAATCTTAGAAAACGTTGCACGGTCTGGAAGACCATTGCTCATCATAGCTGAAGACGTTGAAGGTGAAGCTCTGAGCACGCTTGTACTCAATAAGCTCCGTGGTGGCCTTCAAGTTGCTGCTGTAAAGGCGCCTGGTTTCGGTGACAGGAGAAAAGACATGCTTGGCGATATTGCTGTAATAGTAGGCGCTAAGTATGTAGTAAATGACGAGCTTGCTGTTAAGATGGAAGACATCGCTCTAAGCGATCTTGGTACTGCTAAGAGCGTACGCATCACAAAAGACGCA…	ATAAAGAATAGTTAGTGGCAGACGGGTGAGTAATGCATAGGAATCTACCTAGTAGTATGGGATAGCCACTAGAAATGGTGGGTAATACTGTATAATCCCTGCGGGGGAAAGATTTATCGCTATTAGATGAGCCTATGTTAGATTAGCTAGTTGGTAGGGTAAAGGCCTACCAAGGCGATGATCTATAGCTGGTCTGAGAGGATGATCAGCCACACTGGAACTGAGATACGGTCCAGACTCCTACGGGAGGCAGCAGTGGGGAATATTGGACAATGGGCGCAAGCCTGATCCAGCTATGCCGCATGAGTGAGGAAGGCCTTAGGGTTGTAAAACTCTTTCAGTAGGGAAGATAATGACGGTACCTACAGAAGAAGTCCCGGCAAACTCCGTGCCAGCAGC…
M	Germany	Dörnbergpark	Urban park	absent	+	+	A	2012-04-12	I	I	GGATATCTTTCGCCTTACTTTGTTACAAATGCTGAAAAAATGCTGGTGGAATTTGAAAATCCATACATATTCCTTACTGAAAAGAAGATTAATCTTGTACAAAGCATTCTACCAATCTTAGAAAACGTTGCACGGTCTGGAAGACCATTGCTCATCATAGCTGAAGACGTTGAAGGTGAAGCTCTGAGCACGCTTGTACTCAATAAGCTCCGTGGTGGCCTTCAAGTTGCTGCTGTAAAGGCGCCTGGTTTCGGTGACAGGAGAAAAGACATGCTTGGCGATATTGCTGTAATAGTAGGCGCTAAGTATGTAGTAAATGACGAGCTTGCTGTTAAGATGGAAGACATCGCTCTAAGCGATCTTGGTACTGCTAAGAGCGTACGCATCACAAAAGACGCA…	ATAAAGAATAGTTAGTGGCAGACGGGTGAGTAATGCATAGGAATCTACCTAGTAGTATGGGATAGCCACTAGAAATGGTGGGTAATACTGTATAATCCCTGCGGGGGAAAGATTTATCGCTATTAGATGAGCCTATGTTAGATTAGCTAGTTGGTAGGGTAAAGGCCTACCAAGGCGATGATCTATAGCTGGTCTGAGAGGATGATCAGCCACACTGGAACTGAGATACGGTCCAGACTCCTACGGGAGGCAGCAGTGGGGAATATTGGACAATGGGCGCAAGCCTGATCCAGCTATGCCGCATGAGTGAGGAAGGCCTTAGGGTTGTAAAACTCTTTCAGTAGGGAAGATAATGACGGTACCTACAGAAGAAGTCCCGGCAAACTCCGTGCCAGCAGC…
F	Germany	Dörnbergpark	Urban park	absent	+	+	A	2012-04-12	I	I	GGATATCTTTCGCCTTACTTTGTTACAAATGCTGAAAAAATGCTGGTGGAATTTGAAAATCCATACATATTCCTTACTGAAAAGAAGATTAATCTTGTACAAAGCATTCTACCAATCTTAGAAAACGTTGCACGGTCTGGAAGACCATTGCTCATCATAGCTGAAGACGTTGAAGGTGAAGCTCTGAGCACGCTTGTACTCAATAAGCTCCGTGGTGGCCTTCAAGTTGCTGCTGTAAAGGCGCCTGGTTTCGGTGACAGGAGAAAAGACATGCTTGGCGATATTGCTGTAATAGTAGGCGCTAAGTATGTAGTAAATGACGAGCTTGCTGTTAAGATGGAAGACATCGCTCTAAGCGATCTTGGTACTGCTAAGAGCGTACGCATCACAAAAGACGCA…	ATAAAGAATAGTTAGTGGCAGACGGGTGAGTAATGCATAGGAATCTACCTAGTAGTATGGGATAGCCACTAGAAATGGTGGGTAATACTGTATAATCCCTGCGGGGGAAAGATTTATCGCTATTAGATGAGCCTATGTTAGATTAGCTAGTTGGTAGGGTAAAGGCCTACCAAGGCGATGATCTATAGCTGGTCTGAGAGGATGATCAGCCACACTGGAACTGAGATACGGTCCAGACTCCTACGGGAGGCAGCAGTGGGGAATATTGGACAATGGGCGCAAGCCTGATCCAGCTATGCCGCATGAGTGAGGAAGGCCTTAGGGTTGTAAAACTCTTTCAGTAGGGAAGATAATGACGGTACCTACAGAAGAAGTCCCGGCAAACTCCGTGCCAGCAGC…
F	Germany	Dörnbergpark	Urban park	absent	+	+	A	2012-04-12	I	I	GGATATCTTTCGCCTTACTTTGTTACAAATGCTGAAAAAATGCTGGTGGAATTTGAAAATCCATACATATTCCTTACTGAAAAGAAGATTAATCTTGTACAAAGCATTCTACCAATCTTAGAAAACGTTGCACGGTCTGGAAGACCATTGCTCATCATAGCTGAAGACGTTGAAGGTGAAGCTCTGAGCACGCTTGTACTCAATAAGCTCCGTGGTGGCCTTCAAGTTGCTGCTGTAAAGGCGCCTGGTTTCGGTGACAGGAGAAAAGACATGCTTGGCGATATTGCTGTAATAGTAGGCGCTAAGTATGTAGTAAATGACGAGCTTGCTGTTAAGATGGAAGACATCGCTCTAAGCGATCTTGGTACTGCTAAGAGCGTACGCATCACAAAAGACGCA…	ATAAAGAATAGTTAGTGGCAGACGGGTGAGTAATGCATAGGAATCTACCTAGTAGTATGGGATAGCCACTAGAAATGGTGGGTAATACTGTATAATCCCTGCGGGGGAAAGATTTATCGCTATTAGATGAGCCTATGTTAGATTAGCTAGTTGGTAGGGTAAAGGCCTACCAAGGCGATGATCTATAGCTGGTCTGAGAGGATGATCAGCCACACTGGAACTGAGATACGGTCCAGACTCCTACGGGAGGCAGCAGTGGGGAATATTGGACAATGGGCGCAAGCCTGATCCAGCTATGCCGCATGAGTGAGGAAGGCCTTAGGGTTGTAAAACTCTTTCAGTAGGGAAGATAATGACGGTACCTACAGAAGAAGTCCCGGCAAACTCCGTGCCAGCAGC…
F	Germany	Dörnbergpark	Urban park	absent	+	+	A	2012-04-12	I	I	GGATATCTTTCGCCTTACTTTGTTACAAATGCTGAAAAAATGCTGGTGGAATTTGAAAATCCATACATATTCCTTACTGAAAAGAAGATTAATCTTGTACAAAGCATTCTACCAATCTTAGAAAACGTTGCACGGTCTGGAAGACCATTGCTCATCATAGCTGAAGACGTTGAAGGTGAAGCTCTGAGCACGCTTGTACTCAATAAGCTCCGTGGTGGCCTTCAAGTTGCTGCTGTAAAGGCGCCTGGTTTCGGTGACAGGAGAAAAGACATGCTTGGCGATATTGCTGTAATAGTAGGCGCTAAGTATGTAGTAAATGACGAGCTTGCTGTTAAGATGGAAGACATCGCTCTAAGCGATCTTGGTACTGCTAAGAGCGTACGCATCACAAAAGACGCA…	ATAAAGAATAGTTAGTGGCAGACGGGTGAGTAATGCATAGGAATCTACCTAGTAGTATGGGATAGCCACTAGAAATGGTGGGTAATACTGTATAATCCCTGCGGGGGAAAGATTTATCGCTATTAGATGAGCCTATGTTAGATTAGCTAGTTGGTAGGGTAAAGGCCTACCAAGGCGATGATCTATAGCTGGTCTGAGAGGATGATCAGCCACACTGGAACTGAGATACGGTCCAGACTCCTACGGGAGGCAGCAGTGGGGAATATTGGACAATGGGCGCAAGCCTGATCCAGCTATGCCGCATGAGTGAGGAAGGCCTTAGGGTTGTAAAACTCTTTCAGTAGGGAAGATAATGACGGTACCTACAGAAGAAGTCCCGGCAAACTCCGTGCCAGCAGC…
F	Germany	Dörnbergpark	Urban park	absent	+	+	A	2012-04-12	I	I	GGATATCTTTCGCCTTACTTTGTTACAAATGCTGAAAAAATGCTGGTGGAATTTGAAAATCCATACATATTCCTTACTGAAAAGAAGATTAATCTTGTACAAAGCATTCTACCAATCTTAGAAAACGTTGCACGGTCTGGAAGACCATTGCTCATCATAGCTGAAGACGTTGAAGGTGAAGCTCTGAGCACGCTTGTACTCAATAAGCTCCGTGGTGGCCTTCAAGTTGCTGCTGTAAAGGCGCCTGGTTTCGGTGACAGGAGAAAAGACATGCTTGGCGATATTGCTGTAATAGTAGGCGCTAAGTATGTAGTAAATGACGAGCTTGCTGTTAAGATGGAAGACATCGCTCTAAGCGATCTTGGTACTGCTAAGAGCGTACGCATCACAAAAGACGCA…	ATAAAGAATAGTTAGTGGCAGACGGGTGAGTAATGCATAGGAATCTACCTAGTAGTATGGGATAGCCACTAGAAATGGTGGGTAATACTGTATAATCCCTGCGGGGGAAAGATTTATCGCTATTAGATGAGCCTATGTTAGATTAGCTAGTTGGTAGGGTAAAGGCCTACCAAGGCGATGATCTATAGCTGGTCTGAGAGGATGATCAGCCACACTGGAACTGAGATACGGTCCAGACTCCTACGGGAGGCAGCAGTGGGGAATATTGGACAATGGGCGCAAGCCTGATCCAGCTATGCCGCATGAGTGAGGAAGGCCTTAGGGTTGTAAAACTCTTTCAGTAGGGAAGATAATGACGGTACCTACAGAAGAAGTCCCGGCAAACTCCGTGCCAGCAGC…
F	Germany	Dörnbergpark	Urban park	absent	+	+	A	2012-04-12	I	I	GGATATCTTTCGCCTTACTTTGTTACAAATGCTGAAAAAATGCTGGTGGAATTTGAAAATCCATACATATTCCTTACTGAAAAGAAGATTAATCTTGTACAAAGCATTCTACCAATCTTAGAAAACGTTGCACGGTCTGGAAGACCATTGCTCATCATAGCTGAAGACGTTGAAGGTGAAGCTCTGAGCACGCTTGTACTCAATAAGCTCCGTGGTGGCCTTCAAGTTGCTGCTGTAAAGGCGCCTGGTTTCGGTGACAGGAGAAAAGACATGCTTGGCGATATTGCTGTAATAGTAGGCGCTAAGTATGTAGTAAATGACGAGCTTGCTGTTAAGATGGAAGACATCGCTCTAAGCGATCTTGGTACTGCTAAGAGCGTACGCATCACAAAAGACGCA…	ATAAAGAATAGTTAGTGGCAGACGGGTGAGTAATGCATAGGAATCTACCTAGTAGTATGGGATAGCCACTAGAAATGGTGGGTAATACTGTATAATCCCTGCGGGGGAAAGATTTATCGCTATTAGATGAGCCTATGTTAGATTAGCTAGTTGGTAGGGTAAAGGCCTACCAAGGCGATGATCTATAGCTGGTCTGAGAGGATGATCAGCCACACTGGAACTGAGATACGGTCCAGACTCCTACGGGAGGCAGCAGTGGGGAATATTGGACAATGGGCGCAAGCCTGATCCAGCTATGCCGCATGAGTGAGGAAGGCCTTAGGGTTGTAAAACTCTTTCAGTAGGGAAGATAATGACGGTACCTACAGAAGAAGTCCCGGCAAACTCCGTGCCAGCAGC…
F	Germany	Dörnbergpark	Urban park	absent	+	+	A	2012-04-12	I	I	GGATATCTTTCGCCTTACTTTGTTACAAATGCTGAAAAAATGCTGGTGGAATTTGAAAATCCATACATATTCCTTACTGAAAAGAAGATTAATCTTGTACAAAGCATTCTACCAATCTTAGAAAACGTTGCACGGTCTGGAAGACCATTGCTCATCATAGCTGAAGACGTTGAAGGTGAAGCTCTGAGCACGCTTGTACTCAATAAGCTCCGTGGTGGCCTTCAAGTTGCTGCTGTAAAGGCGCCTGGTTTCGGTGACAGGAGAAAAGACATGCTTGGCGATATTGCTGTAATAGTAGGCGCTAAGTATGTAGTAAATGACGAGCTTGCTGTTAAGATGGAAGACATCGCTCTAAGCGATCTTGGTACTGCTAAGAGCGTACGCATCACAAAAGACGCA…	ATAAAGAATAGTTAGTGGCAGACGGGTGAGTAATGCATAGGAATCTACCTAGTAGTATGGGATAGCCACTAGAAATGGTGGGTAATACTGTATAATCCCTGCGGGGGAAAGATTTATCGCTATTAGATGAGCCTATGTTAGATTAGCTAGTTGGTAGGGTAAAGGCCTACCAAGGCGATGATCTATAGCTGGTCTGAGAGGATGATCAGCCACACTGGAACTGAGATACGGTCCAGACTCCTACGGGAGGCAGCAGTGGGGAATATTGGACAATGGGCGCAAGCCTGATCCAGCTATGCCGCATGAGTGAGGAAGGCCTTAGGGTTGTAAAACTCTTTCAGTAGGGAAGATAATGACGGTACCTACAGAAGAAGTCCCGGCAAACTCCGTGCCAGCAGC…
F	Germany	Dörnbergpark	Urban park	absent	+	+	A	2012-04-12	I	I	GGATATCTTTCGCCTTACTTTGTTACAAATGCTGAAAAAATGCTGGTGGAATTTGAAAATCCATACATATTCCTTACTGAAAAGAAGATTAATCTTGTACAAAGCATTCTACCAATCTTAGAAAACGTTGCACGGTCTGGAAGACCATTGCTCATCATAGCTGAAGACGTTGAAGGTGAAGCTCTGAGCACGCTTGTACTCAATAAGCTCCGTGGTGGCCTTCAAGTTGCTGCTGTAAAGGCGCCTGGTTTCGGTGACAGGAGAAAAGACATGCTTGGCGATATTGCTGTAATAGTAGGCGCTAAGTATGTAGTAAATGACGAGCTTGCTGTTAAGATGGAAGACATCGCTCTAAGCGATCTTGGTACTGCTAAGAGCGTACGCATCACAAAAGACGCA…	ATAAAGAATAGTTAGTGGCAGACGGGTGAGTAATGCATAGGAATCTACCTAGTAGTATGGGATAGCCACTAGAAATGGTGGGTAATACTGTATAATCCCTGCGGGGGAAAGATTTATCGCTATTAGATGAGCCTATGTTAGATTAGCTAGTTGGTAGGGTAAAGGCCTACCAAGGCGATGATCTATAGCTGGTCTGAGAGGATGATCAGCCACACTGGAACTGAGATACGGTCCAGACTCCTACGGGAGGCAGCAGTGGGGAATATTGGACAATGGGCGCAAGCCTGATCCAGCTATGCCGCATGAGTGAGGAAGGCCTTAGGGTTGTAAAACTCTTTCAGTAGGGAAGATAATGACGGTACCTACAGAAGAAGTCCCGGCAAACTCCGTGCCAGCAGC…
F	Germany	Dörnbergpark	Urban park	absent	+	+	A	2012-04-12	I	I	GGATATCTTTCGCCTTACTTTGTTACAAATGCTGAAAAAATGCTGGTGGAATTTGAAAATCCATACATATTCCTTACTGAAAAGAAGATTAATCTTGTACAAAGCATTCTACCAATCTTAGAAAACGTTGCACGGTCTGGAAGACCATTGCTCATCATAGCTGAAGACGTTGAAGGTGAAGCTCTGAGCACGCTTGTACTCAATAAGCTCCGTGGTGGCCTTCAAGTTGCTGCTGTAAAGGCGCCTGGTTTCGGTGACAGGAGAAAAGACATGCTTGGCGATATTGCTGTAATAGTAGGCGCTAAGTATGTAGTAAATGACGAGCTTGCTGTTAAGATGGAAGACATCGCTCTAAGCGATCTTGGTACTGCTAAGAGCGTACGCATCACAAAAGACGCA…	ATAAAGAATAGTTAGTGGCAGACGGGTGAGTAATGCATAGGAATCTACCTAGTAGTATGGGATAGCCACTAGAAATGGTGGGTAATACTGTATAATCCCTGCGGGGGAAAGATTTATCGCTATTAGATGAGCCTATGTTAGATTAGCTAGTTGGTAGGGTAAAGGCCTACCAAGGCGATGATCTATAGCTGGTCTGAGAGGATGATCAGCCACACTGGAACTGAGATACGGTCCAGACTCCTACGGGAGGCAGCAGTGGGGAATATTGGACAATGGGCGCAAGCCTGATCCAGCTATGCCGCATGAGTGAGGAAGGCCTTAGGGTTGTAAAACTCTTTCAGTAGGGAAGATAATGACGGTACCTACAGAAGAAGTCCCGGCAAACTCCGTGCCAGCAGC…
M	Germany	Dörnbergpark	Urban park	absent	+	+	A	2012-04-12	I	I	GGATATCTTTCGCCTTACTTTGTTACAAATGCTGAAAAAATGCTGGTGGAATTTGAAAATCCATACATATTCCTTACTGAAAAGAAGATTAATCTTGTACAAAGCATTCTACCAATCTTAGAAAACGTTGCACGGTCTGGAAGACCATTGCTCATCATAGCTGAAGACGTTGAAGGTGAAGCTCTGAGCACGCTTGTACTCAATAAGCTCCGTGGTGGCCTTCAAGTTGCTGCTGTAAAGGCGCCTGGTTTCGGTGACAGGAGAAAAGACATGCTTGGCGATATTGCTGTAATAGTAGGCGCTAAGTATGTAGTAAATGACGAGCTTGCTGTTAAGATGGAAGACATCGCTCTAAGCGATCTTGGTACTGCTAAGAGCGTACGCATCACAAAAGACGCA…	ATAAAGAATAGTTAGTGGCAGACGGGTGAGTAATGCATAGGAATCTACCTAGTAGTATGGGATAGCCACTAGAAATGGTGGGTAATACTGTATAATCCCTGCGGGGGAAAGATTTATCGCTATTAGATGAGCCTATGTTAGATTAGCTAGTTGGTAGGGTAAAGGCCTACCAAGGCGATGATCTATAGCTGGTCTGAGAGGATGATCAGCCACACTGGAACTGAGATACGGTCCAGACTCCTACGGGAGGCAGCAGTGGGGAATATTGGACAATGGGCGCAAGCCTGATCCAGCTATGCCGCATGAGTGAGGAAGGCCTTAGGGTTGTAAAACTCTTTCAGTAGGGAAGATAATGACGGTACCTACAGAAGAAGTCCCGGCAAACTCCGTGCCAGCAGC…
M	Germany	Dörnbergpark	Urban park	absent	+	+	A	2012-04-12	I	I	GGATATCTTTCGCCTTACTTTGTTACAAATGCTGAAAAAATGCTGGTGGAATTTGAAAATCCATACATATTCCTTACTGAAAAGAAGATTAATCTTGTACAAAGCATTCTACCAATCTTAGAAAACGTTGCACGGTCTGGAAGACCATTGCTCATCATAGCTGAAGACGTTGAAGGTGAAGCTCTGAGCACGCTTGTACTCAATAAGCTCCGTGGTGGCCTTCAAGTTGCTGCTGTAAAGGCGCCTGGTTTCGGTGACAGGAGAAAAGACATGCTTGGCGATATTGCTGTAATAGTAGGCGCTAAGTATGTAGTAAATGACGAGCTTGCTGTTAAGATGGAAGACATCGCTCTAAGCGATCTTGGTACTGCTAAGAGCGTACGCATCACAAAAGACGCA…	ATAAAGAATAGTTAGTGGCAGACGGGTGAGTAATGCATAGGAATCTACCTAGTAGTATGGGATAGCCACTAGAAATGGTGGGTAATACTGTATAATCCCTGCGGGGGAAAGATTTATCGCTATTAGATGAGCCTATGTTAGATTAGCTAGTTGGTAGGGTAAAGGCCTACCAAGGCGATGATCTATAGCTGGTCTGAGAGGATGATCAGCCACACTGGAACTGAGATACGGTCCAGACTCCTACGGGAGGCAGCAGTGGGGAATATTGGACAATGGGCGCAAGCCTGATCCAGCTATGCCGCATGAGTGAGGAAGGCCTTAGGGTTGTAAAACTCTTTCAGTAGGGAAGATAATGACGGTACCTACAGAAGAAGTCCCGGCAAACTCCGTGCCAGCAGC…
M	Germany	Dörnbergpark	Urban park	absent	+	+	A	2012-04-12	I	I	GGATATCTTTCGCCTTACTTTGTTACAAATGCTGAAAAAATGCTGGTGGAATTTGAAAATCCATACATATTCCTTACTGAAAAGAAGATTAATCTTGTACAAAGCATTCTACCAATCTTAGAAAACGTTGCACGGTCTGGAAGACCATTGCTCATCATAGCTGAAGACGTTGAAGGTGAAGCTCTGAGCACGCTTGTACTCAATAAGCTCCGTGGTGGCCTTCAAGTTGCTGCTGTAAAGGCGCCTGGTTTCGGTGACAGGAGAAAAGACATGCTTGGCGATATTGCTGTAATAGTAGGCGCTAAGTATGTAGTAAATGACGAGCTTGCTGTTAAGATGGAAGACATCGCTCTAAGCGATCTTGGTACTGCTAAGAGCGTACGCATCACAAAAGACGCA…	ATAAAGAATAGTTAGTGGCAGACGGGTGAGTAATGCATAGGAATCTACCTAGTAGTATGGGATAGCCACTAGAAATGGTGGGTAATACTGTATAATCCCTGCGGGGGAAAGATTTATCGCTATTAGATGAGCCTATGTTAGATTAGCTAGTTGGTAGGGTAAAGGCCTACCAAGGCGATGATCTATAGCTGGTCTGAGAGGATGATCAGCCACACTGGAACTGAGATACGGTCCAGACTCCTACGGGAGGCAGCAGTGGGGAATATTGGACAATGGGCGCAAGCCTGATCCAGCTATGCCGCATGAGTGAGGAAGGCCTTAGGGTTGTAAAACTCTTTCAGTAGGGAAGATAATGACGGTACCTACAGAAGAAGTCCCGGCAAACTCCGTGCCAGCAGC…
M	Germany	Dörnbergpark	Urban park	absent	+	+	A	2012-04-12	I	I	GGATATCTTTCGCCTTACTTTGTTACAAATGCTGAAAAAATGCTGGTGGAATTTGAAAATCCATACATATTCCTTACTGAAAAGAAGATTAATCTTGTACAAAGCATTCTACCAATCTTAGAAAACGTTGCACGGTCTGGAAGACCATTGCTCATCATAGCTGAAGACGTTGAAGGTGAAGCTCTGAGCACGCTTGTACTCAATAAGCTCCGTGGTGGCCTTCAAGTTGCTGCTGTAAAGGCGCCTGGTTTCGGTGACAGGAGAAAAGACATGCTTGGCGATATTGCTGTAATAGTAGGCGCTAAGTATGTAGTAAATGACGAGCTTGCTGTTAAGATGGAAGACATCGCTCTAAGCGATCTTGGTACTGCTAAGAGCGTACGCATCACAAAAGACGCA…	ATAAAGAATAGTTAGTGGCAGACGGGTGAGTAATGCATAGGAATCTACCTAGTAGTATGGGATAGCCACTAGAAATGGTGGGTAATACTGTATAATCCCTGCGGGGGAAAGATTTATCGCTATTAGATGAGCCTATGTTAGATTAGCTAGTTGGTAGGGTAAAGGCCTACCAAGGCGATGATCTATAGCTGGTCTGAGAGGATGATCAGCCACACTGGAACTGAGATACGGTCCAGACTCCTACGGGAGGCAGCAGTGGGGAATATTGGACAATGGGCGCAAGCCTGATCCAGCTATGCCGCATGAGTGAGGAAGGCCTTAGGGTTGTAAAACTCTTTCAGTAGGGAAGATAATGACGGTACCTACAGAAGAAGTCCCGGCAAACTCCGTGCCAGCAGC…
M	Germany	Dörnbergpark	Urban park	absent	+	+	A	2012-04-12	I	I	GGATATCTTTCGCCTTACTTTGTTACAAATGCTGAAAAAATGCTGGTGGAATTTGAAAATCCATACATATTCCTTACTGAAAAGAAGATTAATCTTGTACAAAGCATTCTACCAATCTTAGAAAACGTTGCACGGTCTGGAAGACCATTGCTCATCATAGCTGAAGACGTTGAAGGTGAAGCTCTGAGCACGCTTGTACTCAATAAGCTCCGTGGTGGCCTTCAAGTTGCTGCTGTAAAGGCGCCTGGTTTCGGTGACAGGAGAAAAGACATGCTTGGCGATATTGCTGTAATAGTAGGCGCTAAGTATGTAGTAAATGACGAGCTTGCTGTTAAGATGGAAGACATCGCTCTAAGCGATCTTGGTACTGCTAAGAGCGTACGCATCACAAAAGACGCA…	ATAAAGAATAGTTAGTGGCAGACGGGTGAGTAATGCATAGGAATCTACCTAGTAGTATGGGATAGCCACTAGAAATGGTGGGTAATACTGTATAATCCCTGCGGGGGAAAGATTTATCGCTATTAGATGAGCCTATGTTAGATTAGCTAGTTGGTAGGGTAAAGGCCTACCAAGGCGATGATCTATAGCTGGTCTGAGAGGATGATCAGCCACACTGGAACTGAGATACGGTCCAGACTCCTACGGGAGGCAGCAGTGGGGAATATTGGACAATGGGCGCAAGCCTGATCCAGCTATGCCGCATGAGTGAGGAAGGCCTTAGGGTTGTAAAACTCTTTCAGTAGGGAAGATAATGACGGTACCTACAGAAGAAGTCCCGGCAAACTCCGTGCCAGCAGC…
M	Germany	Dörnbergpark	Urban park	absent	+	+	A	2012-04-12	I	I	GGATATCTTTCGCCTTACTTTGTTACAAATGCTGAAAAAATGCTGGTGGAATTTGAAAATCCATACATATTCCTTACTGAAAAGAAGATTAATCTTGTACAAAGCATTCTACCAATCTTAGAAAACGTTGCACGGTCTGGAAGACCATTGCTCATCATAGCTGAAGACGTTGAAGGTGAAGCTCTGAGCACGCTTGTACTCAATAAGCTCCGTGGTGGCCTTCAAGTTGCTGCTGTAAAGGCGCCTGGTTTCGGTGACAGGAGAAAAGACATGCTTGGCGATATTGCTGTAATAGTAGGCGCTAAGTATGTAGTAAATGACGAGCTTGCTGTTAAGATGGAAGACATCGCTCTAAGCGATCTTGGTACTGCTAAGAGCGTACGCATCACAAAAGACGCA…	ATAAAGAATAGTTAGTGGCAGACGGGTGAGTAATGCATAGGAATCTACCTAGTAGTATGGGATAGCCACTAGAAATGGTGGGTAATACTGTATAATCCCTGCGGGGGAAAGATTTATCGCTATTAGATGAGCCTATGTTAGATTAGCTAGTTGGTAGGGTAAAGGCCTACCAAGGCGATGATCTATAGCTGGTCTGAGAGGATGATCAGCCACACTGGAACTGAGATACGGTCCAGACTCCTACGGGAGGCAGCAGTGGGGAATATTGGACAATGGGCGCAAGCCTGATCCAGCTATGCCGCATGAGTGAGGAAGGCCTTAGGGTTGTAAAACTCTTTCAGTAGGGAAGATAATGACGGTACCTACAGAAGAAGTCCCGGCAAACTCCGTGCCAGCAGC…
M	Germany	Dörnbergpark	Urban park	absent	+	+	A	2012-04-12	I	I	GGATATCTTTCGCCTTACTTTGTTACAAATGCTGAAAAAATGCTGGTGGAATTTGAAAATCCATACATATTCCTTACTGAAAAGAAGATTAATCTTGTACAAAGCATTCTACCAATCTTAGAAAACGTTGCACGGTCTGGAAGACCATTGCTCATCATAGCTGAAGACGTTGAAGGTGAAGCTCTGAGCACGCTTGTACTCAATAAGCTCCGTGGTGGCCTTCAAGTTGCTGCTGTAAAGGCGCCTGGTTTCGGTGACAGGAGAAAAGACATGCTTGGCGATATTGCTGTAATAGTAGGCGCTAAGTATGTAGTAAATGACGAGCTTGCTGTTAAGATGGAAGACATCGCTCTAAGCGATCTTGGTACTGCTAAGAGCGTACGCATCACAAAAGACGCA…	ATAAAGAATAGTTAGTGGCAGACGGGTGAGTAATGCATAGGAATCTACCTAGTAGTATGGGATAGCCACTAGAAATGGTGGGTAATACTGTATAATCCCTGCGGGGGAAAGATTTATCGCTATTAGATGAGCCTATGTTAGATTAGCTAGTTGGTAGGGTAAAGGCCTACCAAGGCGATGATCTATAGCTGGTCTGAGAGGATGATCAGCCACACTGGAACTGAGATACGGTCCAGACTCCTACGGGAGGCAGCAGTGGGGAATATTGGACAATGGGCGCAAGCCTGATCCAGCTATGCCGCATGAGTGAGGAAGGCCTTAGGGTTGTAAAACTCTTTCAGTAGGGAAGATAATGACGGTACCTACAGAAGAAGTCCCGGCAAACTCCGTGCCAGCAGC…
F	Germany	Tussenhausen	Natural	present	+	+	Y	2012-04-19	II	II	GGATATCTTTCGCCTTACTTTGTTACAAATGCTGAAAAAATGCTGGTGGAATTTGAAAATCCATACATATTCCTTACTGAAAAGAAGATTAATCTTGTACAAAGCATTCTACCAATATTAGAAAACGTTGCGAGAGCTGGTAGACCATTGCTTATCATAGCTGAAGATGTTGAAGGTGAAGCTCTGAGCACGCTTGTACTCAATAAGCTCCGTGGTGGGCTTCAAGTTGCTGCTGTAAAGGCGCCTGGTTTCGGTGACAGAAGAAAAGACATGCTAGGCGATATTGCCGTAATAGTAGGCGCTAAGTATGTAGTAAATGACGAGCTTGCTGTTAAGATGGAAGATATCGCTCTAAGCGATCTTGGTACTGCTAAGAGCGTGCGCATCACAAAAGATGCA…	ATGAAGAATAGTTAGTGGCAGACGGGTGAGTAATGCATAGGAATCTACCTAGTAGTATGGGATAGCCACTAGAAATGGTGGGTAATACTGTATAATCCCTGCGGGGGAAAGATTTATCGCTATTAGATGAGCCTATGTTAGATTAGCTAGTTGGTAGGGTAAAGGCCTACCAAGGCGATGATCTATAGCTGGTCTGAGAGGATGATCAGCCACACTGGAACTGAGATACGGTCCAGACTCCTACGGGAGGCAGCAGTGGGGAATATTGGACAATGGGCGCAAGCCTGATCCAGCTATGCCGCGTGAGTGAGGAAGGCCTTAGGGTTGTAAAACTCTTTCAGTAGGGAAGATAATGACGGTACCTACAGAAGAAGTCCCGGCAAACTCCGTGCCAGCAGC…
M	Germany	Tussenhausen	Natural	present	+	+	Y	2012-04-19	II	II	GGATATCTTTCGCCTTACTTTGTTACAAATGCTGAAAAAATGCTGGTGGAATTTGAAAATCCATACATATTCCTTACTGAAAAGAAGATTAATCTTGTACAAAGCATTTTACCAATATTAGAAAACGTTGCGAGAGCTGGTAGACCATTGCTTATCATAGCTGAAGATGTTGAAGGTGAAGCTCTGAGCACGCTTGTACTCAATAAGCTCCGTGGTGGGCTTCAAGTTGCTGCTGTAAAGGCGCCTGGTTTCGGTGACAGAAGAAAAGACATGCTAGGCGATATTGCCGTAATAGTAGGCGCTAAGTATGTAGTAAATGACGAGCTTGCTGTTAAGATGGAAGATATCGCTCTAAGCGATCTTGGTACTGCTAAGAGCGTGCGCATCACAAAAGACGCA…	ATGAAGAATAGTTAGTGGCAGACGGGTGAGTAATGCATAGGAATCTACCTAGTAGTATGGGATAGCCACTAGAAATGGTGGGTAATACTGTATAATCCCTGCGGGGGAAAGATTTATCGCTATTAGATGAGCCTATGTTAGATTAGCTAGTTGGTAGGGTAAAGGCCTACCAAGGCGATGATCTATAGCTGGTCTGAGAGGATGATCAGCCACACTGGAACTGAGATACGGTCCAGACTCCTACGGGAGGCAGCAGTGGGGAATATTGGACAATGGGCGCAAGCCTGATCCAGCTATGCCGCGTGAGTGAGGAAGGCCTTAGGGTTGTAAAACTCTTTCAGTAGGGAAGATAATGACGGTACCTACAGAAGAAGTCCCGGCAAACTCCGTGCCAGCAGC…
F	Germany	Kerschlach	Pasture	present	+	+	X	2012-05-08	II	II	GGATATCTTTCGCCTTACTTTGTTACAAATGCTGAAAAAATGCTGGTGGAATTTGAAAATCCATACATATTCCTTACTGAAAAGAAGATTAATCTTGTACAAAGCATTTTACCAATATTAGAAAACGTTGCGAGAGCTGGTAGACCATTGCTTATCATAGCTGAAGATGTTGAAGGTGAAGCTCTGAGCACGCTTGTACTCAATAAGCTCCGTGGTGGGCTTCAAGTTGCTGCTGTAAAGGCGCCTGGTTTCGGTGACAGAAGAAAAGACATGCTAGGCGATATTGCCGTAATAGTAGGCGCTAAGTATGTAGTAAATGACGAGCTTGCTGTTAAGATGGAAGATATCGCTCTAAGCGATCTTGGTACTGCTAAGAGCGTGCGCATCACAAAAGACGCA…	ATGAAGAATAATTAGTGGCAGACGGGTGAGTAATGCATAGGAATCTACCTAGTAGTATGGGATAGCCACTAGAAATGGTGGGTAATACTGTATAATCCCTGCGGGGGAAAGATTTATCGCTATTAGATGAGCCTATGTTAGATTAGCTAGTTGGTAGGGTAAAGGCCTACCAAGGCGATGATCTATAGCTGGTCTGAGAGGATGATCAGCCACACTGGAACTGAGATACGGTCCAGACTCCTACGGGAGGCAGCAGTGGGGAATATTGGACAATGGGCGCAAGCCTGATCCAGCTATGCCGCGTGAGTGAGGAAGGCCTTAGGGTTGTAAAACTCTTTCAGTAGGGAAGATAATGACGGTACCTACAGAAGAAGTCCCGGCAAACTCCGTGCCAGCAGC…
M	Germany	Kerschlach	Pasture	present	+	+	W	2012-05-08	II	II	GCGGATATCTTTCGCCTTACTTTGTTACAAATGCTGAAAAAATGCTGGTGGAATTTGAAAATCCATACATATTCCTTACTGAAAAGAAGATTAATCTTGTACAAAGCATTCTACCAATATTAGAAAACGTTGCGAGAGCTGGTAGACCATTGCTTATCATAGCTGAAGATGTTGAAGGTGAAGCTCTGAGCACGCTTGTACTCAATAAGCTCCGTGGTGGGCTTCAAGTTGCTGCTGTAAAGGCGCCTGGTTTCGGTGACAGAAGAAAAGACATGCTAGGCGATATTGCCGTAATAGTAGGCGCTAAGTATGTAGTAAATGACGAGCTTGCTGTTAAGATGGAAGATATCGCTCTAAGCGATCTTGGTACTGCTAAGAGCGTGCGCATCACAAAAGATG…	ATAAAGAATAATTAGTGGCAGACGGGTGAGTAATGCATAGGAATCTACCTAGTAGTATGGGATAGCCACTAGAAATGGTGGGTAATACTGTATAATCCCTGCGGGGGAAAGATTTATCGCTATTAGATGAGCCTATGTTAGATTAGCTAGTTGGTAGGGTAAAGGCCTACCAAGGCGATGATCTATAGCTGGTCTGAGAGGATGATCAGCCACACTGGAACTGAGATACGGTCCAGACTCCTACGGGAGGCAGCAGTGGGGAATATTGGACAATGGGCGCAAGCCTGATCCAGCTATGCCGCGTGAGTGAGGAAGGCCTTAGGGTTGTAAAACTCTTTCAGTAGGGAAGATAATGACGGTACCTACAGAAGAAGTCCCGGCAAACTCCGTGCCAGCAGC…
F	Germany	Englischer Garten	Urban park	absent	+	+	A	2012-05-11	I	I	GCGGATATCTTTCGCCTTACTTTGTTACAAATGCTGAAAAAATGCTGGTGGAATTTGAAAATCCATACATATTCCTTACTGAAAAGAAGATTAATCTTGTACAAAGCATTCTACCAATCTTAGAAAACGTTGCACGGTCTGGAAGACCATTGCTCATCATAGCTGAAGACGTTGAAGGTGAAGCTCTGAGCACGCTTGTACTCAATAAGCTCCGTGGTGGCCTTCAAGTTGCTGCTGTAAAGGCGCCTGGTTTCGGTGACAGGAGAAAAGACATGCTTGGCGATATTGCTGTAATAGTAGGCGCTAAGTATGTAGTAAATGACGAGCTTGCTGTTAAGATGGAAGACATCGCTCTAAGCGATCTTGGTACTGCTAAGAGCGTACGCATCACAAAAGACG…	ATAAAGAATAGTTAGTGGCAGACGGGTGAGTAATGCATAGGAATCTACCTAGTAGTATGGGATAGCCACTAGAAATGGTGGGTAATACTGTATAATCCCTGCGGGGGAAAGATTTATCGCTATTAGATGAGCCTATGTTAGATTAGCTAGTTGGTAGGGTAAAGGCCTACCAAGGCGATGATCTATAGCTGGTCTGAGAGGATGATCAGCCACACTGGAACTGAGATACGGTCCAGACTCCTACGGGAGGCAGCAGTGGGGAATATTGGACAATGGGCGCAAGCCTGATCCAGCTATGCCGCATGAGTGAGGAAGGCCTTAGGGTTGTAAAACTCTTTCAGTAGGGAAGATAATGACGGTACCTACAGAAGAAGTCCCGGCAAACTCCGTGCCAGCAGC…
M	Germany	Englischer Garten	Urban park	absent	+	+	A	2012-05-11	I	I	GGATATCTTTCGCCTTACTTTGTTACAAATGCTGAAAAAATGCTGGTGGAATTTGAAAATCCATACATATTCCTTACTGAAAAGAAGATTAATCTTGTACAAAGCATTCTACCAATCTTAGAAAACGTTGCACGGTCTGGAAGACCATTGCTCATCATAGCTGAAGACGTTGAAGGTGAAGCTCTGAGCACGCTTGTACTCAATAAGCTCCGTGGTGGCCTTCAAGTTGCTGCTGTAAAGGCGCCTGGTTTCGGTGACAGGAGAAAAGACATGCTTGGCGATATTGCTGTAATAGTAGGCGCTAAGTATGTAGTAAATGACGAGCTTGCTGTTAAGATGGAAGACATCGCTCTAAGCGATCTTGGTACTGCTAAGAGCGTACGCATCACAAAAGACGCA…	ATAAAGAATAGTTAGTGGCAGACGGGTGAGTAATGCATAGGAATCTACCTAGTAGTATGGGATAGCCACTAGAAATGGTGGGTAATACTGTATAATCCCTGCGGGGGAAAGATTTATCGCTATTAGATGAGCCTATGTTAGATTAGCTAGTTGGTAGGGTAAAGGCCTACCAAGGCGATGATCTATAGCTGGTCTGAGAGGATGATCAGCCACACTGGAACTGAGATACGGTCCAGACTCCTACGGGAGGCAGCAGTGGGGAATATTGGACAATGGGCGCAAGCCTGATCCAGCTATGCCGCATGAGTGAGGAAGGCCTTAGGGTTGTAAAACTCTTTCAGTAGGGAAGATAATGACGGTACCTACAGAAGAAGTCCCGGCAAACTCCGTGCCAGCAGC…
M	Germany	Englischer Garten	Urban park	absent	+	+	A	2012-05-11	I	I	GGATATCTTTCGCCTTACTTTGTTACAAATGCTGAAAAAATGCTGGTGGAATTTGAAAATCCATACATATTCCTTACTGAAAAGAAGATTAATCTTGTACAAAGCATTCTACCAATCTTAGAAAACGTTGCACGGTCTGGAAGACCATTGCTCATCATAGCTGAAGACGTTGAAGGTGAAGCTCTGAGCACGCTTGTACTCAATAAGCTCCGTGGTGGCCTTCAAGTTGCTGCTGTAAAGGCGCCTGGTTTCGGTGACAGGAGAAAAGACATGCTTGGCGATATTGCTGTAATAGTAGGCGCTAAGTATGTAGTAAATGACGAGCTTGCTGTTAAGATGGAAGACATCGCTCTAAGCGATCTTGGTACTGCTAAGAGCGTACGCATCACAAAAGACGCA…	ATAAAGAATAGTTAGTGGCAGACGGGTGAGTAATGCATAGGAATCTACCTAGTAGTATGGGATAGCCACTAGAAATGGTGGGTAATACTGTATAATCCCTGCGGGGGAAAGATTTATCGCTATTAGATGAGCCTATGTTAGATTAGCTAGTTGGTAGGGTAAAGGCCTACCAAGGCGATGATCTATAGCTGGTCTGAGAGGATGATCAGCCACACTGGAACTGAGATACGGTCCAGACTCCTACGGGAGGCAGCAGTGGGGAATATTGGACAATGGGCGCAAGCCTGATCCAGCTATGCCGCATGAGTGAGGAAGGCCTTAGGGTTGTAAAACTCTTTCAGTAGGGAAGATAATGACGGTACCTACAGAAGAAGTCCCGGCAAACTCCGTGCCAGCAGC…
M	Germany	Englischer Garten	Urban park	absent	+	+	A	2012-05-11	I	I	GGATATCTTTCGCCTTACTTTGTTACAAATGCTGAAAAAATGCTGGTGGAATTTGAAAATCCATACATATTCCTTACTGAAAAGAAGATTAATCTTGTACAAAGCATTCTACCAATCTTAGAAAACGTTGCACGGTCTGGAAGACCATTGCTCATCATAGCTGAAGACGTTGAAGGTGAAGCTCTGAGCACGCTTGTACTCAATAAGCTCCGTGGTGGCCTTCAAGTTGCTGCTGTAAAGGCGCCTGGTTTCGGTGACAGGAGAAAAGACATGCTTGGCGATATTGCTGTAATAGTAGGCGCTAAGTATGTAGTAAATGACGAGCTTGCTGTTAAGATGGAAGACATCGCTCTAAGCGATCTTGGTACTGCTAAGAGCGTACGCATCACAAAAGACGCA…	ATAAAGAATAGTTAGTGGCAGACGGGTGAGTAATGCATAGGAATCTACCTAGTAGTATGGGATAGCCACTAGAAATGGTGGGTAATACTGTATAATCCCTGCGGGGGAAAGATTTATCGCTATTAGATGAGCCTATGTTAGATTAGCTAGTTGGTAGGGTAAAGGCCTACCAAGGCGATGATCTATAGCTGGTCTGAGAGGATGATCAGCCACACTGGAACTGAGATACGGTCCAGACTCCTACGGGAGGCAGCAGTGGGGAATATTGGACAATGGGCGCAAGCCTGATCCAGCTATGCCGCATGAGTGAGGAAGGCCTTAGGGTTGTAAAACTCTTTCAGTAGGGAAGATAATGACGGTACCTACAGAAGAAGTCCCGGCAAACTCCGTGCCAGCAGC…
N	Germany	Englischer Garten	Urban park	absent	+	+	A	2012-05-11	I	I	GGATATCTTTCGCCTTACTTTGTTACAAATGCTGAAAAAATGCTGGTGGAATTTGAAAATCCATACATATTCCTTACTGAAAAGAAGATTAATCTTGTACAAAGCATTCTACCAATCTTAGAAAACGTTGCACGGTCTGGAAGACCATTGCTCATCATAGCTGAAGACGTTGAAGGTGAAGCTCTGAGCACGCTTGTACTCAATAAGCTCCGTGGTGGCCTTCAAGTTGCTGCTGTAAAGGCGCCTGGTTTCGGTGACAGGAGAAAAGACATGCTTGGCGATATTGCTGTAATAGTAGGCGCTAAGTATGTAGTAAATGACGAGCTTGCTGTTAAGATGGAAGACATCGCTCTAAGCGATCTTGGTACTGCTAAGAGCGTACGCATCACAAAAGACGCA…	ATAAAGAATAGTTAGTGGCAGACGGGTGAGTAATGCATAGGAATCTACCTAGTAGTATGGGATAGCCACTAGAAATGGTGGGTAATACTGTATAATCCCTGCGGGGGAAAGATTTATCGCTATTAGATGAGCCTATGTTAGATTAGCTAGTTGGTAGGGTAAAGGCCTACCAAGGCGATGATCTATAGCTGGTCTGAGAGGATGATCAGCCACACTGGAACTGAGATACGGTCCAGACTCCTACGGGAGGCAGCAGTGGGGAATATTGGACAATGGGCGCAAGCCTGATCCAGCTATGCCGCATGAGTGAGGAAGGCCTTAGGGTTGTAAAACTCTTTCAGTAGGGAAGATAATGACGGTACCTACAGAAGAAGTCCCGGCAAACTCCGTGCCAGCAGC…
N	Germany	Englischer Garten	Urban park	absent	+	+	A	2012-05-11	I	I	GGATATCTTTCGCCTTACTTTGTTACAAATGCTGAAAAAATGCTGGTGGAATTTGAAAATCCATACATATTCCTTACTGAAAAGAAGATTAATCTTGTACAAAGCATTCTACCAATCTTAGAAAACGTTGCACGGTCTGGAAGACCATTGCTCATCATAGCTGAAGACGTTGAAGGTGAAGCTCTGAGCACGCTTGTACTCAATAAGCTCCGTGGTGGCCTTCAAGTTGCTGCTGTAAAGGCGCCTGGTTTCGGTGACAGGAGAAAAGACATGCTTGGCGATATTGCTGTAATAGTAGGCGCTAAGTATGTAGTAAATGACGAGCTTGCTGTTAAGATGGAAGACATCGCTCTAAGCGATCTTGGTACTGCTAAGAGCGTACGCATCACAAAAGACGCA…	ATAAAGAATAGTTAGTGGCAGACGGGTGAGTAATGCATAGGAATCTACCTAGTAGTATGGGATAGCCACTAGAAATGGTGGGTAATACTGTATAATCCCTGCGGGGGAAAGATTTATCGCTATTAGATGAGCCTATGTTAGATTAGCTAGTTGGTAGGGTAAAGGCCTACCAAGGCGATGATCTATAGCTGGTCTGAGAGGATGATCAGCCACACTGGAACTGAGATACGGTCCAGACTCCTACGGGAGGCAGCAGTGGGGAATATTGGACAATGGGCGCAAGCCTGATCCAGCTATGCCGCATGAGTGAGGAAGGCCTTAGGGTTGTAAAACTCTTTCAGTAGGGAAGATAATGACGGTACCTACAGAAGAAGTCCCGGCAAACTCCGTGCCAGCAGC…
F	Germany	Dörnbergpark	Urban park	absent	+	+	A	2012-05-07	I	I	GGATATCTTTCGCCTTACTTTGTTACAAATGCTGAAAAAATGCTGGTGGAATTTGAAAATCCATACATATTCCTTACTGAAAAGAAGATTAATCTTGTACAAAGCATTCTACCAATCTTAGAAAACGTTGCACGGTCTGGAAGACCATTGCTCATCATAGCTGAAGACGTTGAAGGTGAAGCTCTGAGCACGCTTGTACTCAATAAGCTCCGTGGTGGCCTTCAAGTTGCTGCTGTAAAGGCGCCTGGTTTCGGTGACAGGAGAAAAGACATGCTTGGCGATATTGCTGTAATAGTAGGCGCTAAGTATGTAGTAAATGACGAGCTTGCTGTTAAGATGGAAGACATCGCTCTAAGCGATCTTGGTACTGCTAAGAGCGTACGCATCACAAAAGACGCA…	ATAAAGAATAGTTAGTGGCAGACGGGTGAGTAATGCATAGGAATCTACCTAGTAGTATGGGATAGCCACTAGAAATGGTGGGTAATACTGTATAATCCCTGCGGGGGAAAGATTTATCGCTATTAGATGAGCCTATGTTAGATTAGCTAGTTGGTAGGGTAAAGGCCTACCAAGGCGATGATCTATAGCTGGTCTGAGAGGATGATCAGCCACACTGGAACTGAGATACGGTCCAGACTCCTACGGGAGGCAGCAGTGGGGAATATTGGACAATGGGCGCAAGCCTGATCCAGCTATGCCGCATGAGTGAGGAAGGCCTTAGGGTTGTAAAACTCTTTCAGTAGGGAAGATAATGACGGTACCTACAGAAGAAGTCCCGGCAAACTCCGTGCCAGCAGC…
F	Germany	Dörnbergpark	Urban park	absent	+	+	A	2012-05-07	I	I	GGATATCTTTCGCCTTACTTTGTTACAAATGCTGAAAAAATGCTGGTGGAATTTGAAAATCCATACATATTCCTTACTGAAAAGAAGATTAATCTTGTACAAAGCATTCTACCAATCTTAGAAAACGTTGCACGGTCTGGAAGACCATTGCTCATCATAGCTGAAGACGTTGAAGGTGAAGCTCTGAGCACGCTTGTACTCAATAAGCTCCGTGGTGGCCTTCAAGTTGCTGCTGTAAAGGCGCCTGGTTTCGGTGACAGGAGAAAAGACATGCTTGGCGATATTGCTGTAATAGTAGGCGCTAAGTATGTAGTAAATGACGAGCTTGCTGTTAAGATGGAAGACATCGCTCTAAGCGATCTTGGTACTGCTAAGAGCGTACGCATCACAAAAGACGCA…	ATAAAGAATAGTTAGTGGCAGACGGGTGAGTAATGCATAGGAATCTACCTAGTAGTATGGGATAGCCACTAGAAATGGTGGGTAATACTGTATAATCCCTGCGGGGGAAAGATTTATCGCTATTAGATGAGCCTATGTTAGATTAGCTAGTTGGTAGGGTAAAGGCCTACCAAGGCGATGATCTATAGCTGGTCTGAGAGGATGATCAGCCACACTGGAACTGAGATACGGTCCAGACTCCTACGGGAGGCAGCAGTGGGGAATATTGGACAATGGGCGCAAGCCTGATCCAGCTATGCCGCATGAGTGAGGAAGGCCTTAGGGTTGTAAAACTCTTTCAGTAGGGAAGATAATGACGGTACCTACAGAAGAAGTCCCGGCAAACTCCGTGCCAGCAGC…
M	Germany	Dörnbergpark	Urban park	absent	+	+	A	2012-05-07	I	I	GGATATCTTTCGCCTTACTTTGTTACAAATGCTGAAAAAATGCTGGTGGAATTTGAAAATCCATACATATTCCTTACTGAAAAGAAGATTAATCTTGTACAAAGCATTCTACCAATCTTAGAAAACGTTGCACGGTCTGGAAGACCATTGCTCATCATAGCTGAAGACGTTGAAGGTGAAGCTCTGAGCACGCTTGTACTCAATAAGCTCCGTGGTGGCCTTCAAGTTGCTGCTGTAAAGGCGCCTGGTTTCGGTGACAGGAGAAAAGACATGCTTGGCGATATTGCTGTAATAGTAGGCGCTAAGTATGTAGTAAATGACGAGCTTGCTGTTAAGATGGAAGACATCGCTCTAAGCGATCTTGGTACTGCTAAGAGCGTACGCATCACAAAAGACGCA…	ATAAAGAATAGTTAGTGGCAGACGGGTGAGTAATGCATAGGAATCTACCTAGTAGTATGGGATAGCCACTAGAAATGGTGGGTAATACTGTATAATCCCTGCGGGGGAAAGATTTATCGCTATTAGATGAGCCTATGTTAGATTAGCTAGTTGGTAGGGTAAAGGCCTACCAAGGCGATGATCTATAGCTGGTCTGAGAGGATGATCAGCCACACTGGAACTGAGATACGGTCCAGACTCCTACGGGAGGCAGCAGTGGGGAATATTGGACAATGGGCGCAAGCCTGATCCAGCTATGCCGCATGAGTGAGGAAGGCCTTAGGGTTGTAAAACTCTTTCAGTAGGGAAGATAATGACGGTACCTACAGAAGAAGTCCCGGCAAACTCCGTGCCAGCAGC…
M	Germany	Dörnbergpark	Urban park	absent	+	+	A	2012-05-07	I	I	GGATATCTTTCGCCTTACTTTGTTACAAATGCTGAAAAAATGCTGGTGGAATTTGAAAATCCATACATATTCCTTACTGAAAAGAAGATTAATCTTGTACAAAGCATTCTACCAATCTTAGAAAACGTTGCACGGTCTGGAAGACCATTGCTCATCATAGCTGAAGACGTTGAAGGTGAAGCTCTGAGCACGCTTGTACTCAATAAGCTCCGTGGTGGCCTTCAAGTTGCTGCTGTAAAGGCGCCTGGTTTCGGTGACAGGAGAAAAGACATGCTTGGCGATATTGCTGTAATAGTAGGCGCTAAGTATGTAGTAAATGACGAGCTTGCTGTTAAGATGGAAGACATCGCTCTAAGCGATCTTGGTACTGCTAAGAGCGTACGCATCACAAAAGACGCA…	ATAAAGAATAGTTAGTGGCAGACGGGTGAGTAATGCATAGGAATCTACCTAGTAGTATGGGATAGCCACTAGAAATGGTGGGTAATACTGTATAATCCCTGCGGGGGAAAGATTTATCGCTATTAGATGAGCCTATGTTAGATTAGCTAGTTGGTAGGGTAAAGGCCTACCAAGGCGATGATCTATAGCTGGTCTGAGAGGATGATCAGCCACACTGGAACTGAGATACGGTCCAGACTCCTACGGGAGGCAGCAGTGGGGAATATTGGACAATGGGCGCAAGCCTGATCCAGCTATGCCGCATGAGTGAGGAAGGCCTTAGGGTTGTAAAACTCTTTCAGTAGGGAAGATAATGACGGTACCTACAGAAGAAGTCCCGGCAAACTCCGTGCCAGCAGC…
N	Germany	Dörnbergpark	Urban park	absent	+	+	A	2012-05-07	I	I	GGATATCTTTCGCCTTACTTTGTTACAAATGCTGAAAAAATGCTGGTGGAATTTGAAAATCCATACATATTCCTTACTGAAAAGAAGATTAATCTTGTACAAAGCATTCTACCAATCTTAGAAAACGTTGCACGGTCTGGAAGACCATTGCTCATCATAGCTGAAGACGTTGAAGGTGAAGCTCTGAGCACGCTTGTACTCAATAAGCTCCGTGGTGGCCTTCAAGTTGCTGCTGTAAAGGCGCCTGGTTTCGGTGACAGGAGAAAAGACATGCTTGGCGATATTGCTGTAATAGTAGGCGCTAAGTATGTAGTAAATGACGAGCTTGCTGTTAAGATGGAAGACATCGCTCTAAGCGATCTTGGTACTGCTAAGAGCGTACGCATCACAAAAGACGCA…	ATAAAGAATAGTTAGTGGCAGACGGGTGAGTAATGCATAGGAATCTACCTAGTAGTATGGGATAGCCACTAGAAATGGTGGGTAATACTGTATAATCCCTGCGGGGGAAAGATTTATCGCTATTAGATGAGCCTATGTTAGATTAGCTAGTTGGTAGGGTAAAGGCCTACCAAGGCGATGATCTATAGCTGGTCTGAGAGGATGATCAGCCACACTGGAACTGAGATACGGTCCAGACTCCTACGGGAGGCAGCAGTGGGGAATATTGGACAATGGGCGCAAGCCTGATCCAGCTATGCCGCATGAGTGAGGAAGGCCTTAGGGTTGTAAAACTCTTTCAGTAGGGAAGATAATGACGGTACCTACAGAAGAAGTCCCGGCAAACTCCGTGCCAGCAGC…
N	Germany	Dörnbergpark	Urban park	absent	+	+	A	2012-05-07	I	I	GGATATCTTTCGCCTTACTTTGTTACAAATGCTGAAAAAATGCTGGTGGAATTTGAAAATCCATACATATTCCTTACTGAAAAGAAGATTAATCTTGTACAAAGCATTCTACCAATCTTAGAAAACGTTGCACGGTCTGGAAGACCATTGCTCATCATAGCTGAAGACGTTGAAGGTGAAGCTCTGAGCACGCTTGTACTCAATAAGCTCCGTGGTGGCCTTCAAGTTGCTGCTGTAAAGGCGCCTGGTTTCGGTGACAGGAGAAAAGACATGCTTGGCGATATTGCTGTAATAGTAGGCGCTAAGTATGTAGTAAATGACGAGCTTGCTGTTAAGATGGAAGACATCGCTCTAAGCGATCTTGGTACTGCTAAGAGCGTACGCATCACAAAAGACGCA…	ATAAAGAATAGTTAGTGGCAGACGGGTGAGTAATGCATAGGAATCTACCTAGTAGTATGGGATAGCCACTAGAAATGGTGGGTAATACTGTATAATCCCTGCGGGGGAAAGATTTATCGCTATTAGATGAGCCTATGTTAGATTAGCTAGTTGGTAGGGTAAAGGCCTACCAAGGCGATGATCTATAGCTGGTCTGAGAGGATGATCAGCCACACTGGAACTGAGATACGGTCCAGACTCCTACGGGAGGCAGCAGTGGGGAATATTGGACAATGGGCGCAAGCCTGATCCAGCTATGCCGCATGAGTGAGGAAGGCCTTAGGGTTGTAAAACTCTTTCAGTAGGGAAGATAATGACGGTACCTACAGAAGAAGTCCCGGCAAACTCCGTGCCAGCAGC…
F	Germany	Tussenhausen	Natural	present	+	+	V	2012-05-10	II	II	TATCTTTCGCCTTACTTTGTTACAAATGCTGAAAAAATGCTGGTGGAATTTGAAAATCCATACATATTCCTTACTGAAAAGAAGATTAATCTTGTACAAAGCATTTTACCAATATTAGAAAACGTTGCGAGAGCTGGTAGACCATTGCTTATCATAGCTGAAGATGTTGAAGGTGAAGCTCTGAGCACGCTTGTACTCAATAAGCTCCGTGGTGGGCTTCAAGTTGCTGCTGTAAAGGCGCCTGGTTTCGGTGACAGAAGAAAAGACATGCTAGGCGATATTGCCGTAATAGTAGGCGCTAAGTATGTAGTAAATGACGAGCTTGCTGTTAAGATGGAAGATATCGCTCTAAGCGATCTTGGTACTGCTAAGAGCGTGCGCATCACAAAAGACGCAACT…	ATAAAGGATAATTAGTGGCAGACGGGTGAGTAATGCATAGGAATCTACCTAGTAGTATGGGATAGCCACTAGAAATGGTGGGTAATACTGTATAATCCCTGCGGGGGAAAGATTTATCGCTATTAGATGAGCCTATGTTAGATTAGCTAGTTGGTAGGGTAAAGGCCTACCAAGGCGATGATCTATAGCTGGTCTGAGAGGATGATCAGCCACACTGGAACTGAGATACGGTCCAGACTCCTACGGGAGGCAGCAGTGGGGAATATTGGACAATGGGCGCAAGCCTGATCCAGCTATGCCGCGTGAGTGAGGAAGGCCTTAGGGTTGTAAAACTCTTTCAGTAGGGAAGATAATGACGGTACCTACAGAAGAAGTCCCGGCAAACTCCGTGCCAGCAGC…
N	Germany	Tussenhausen	Natural	present	+	+	Y	2012-05-10	II	II	GGATATCTTTCGCCTTACTTTGTTACAAATGCTGAAAAAATGCTGGTGGAATTTGAAAATCCATACATATTCCTTACTGAAAAGAAGATTAATCTTGTACAAAGCATTCTACCAATATTAGAAAACGTTGCGAGAGCTGGTAGACCATTGCTTATCATAGCTGAAGATGTTGAAGGTGAAGCTCTGAGCACGCTTGTACTCAATAAGCTCCGTGGTGGGCTTCAAGTTGCTGCTGTAAAGGCGCCTGGTTTCGGTGACAGAAGAAAAGACATGCTAGGCGATATTGCCGTAATAGTAGGCGCTAAGTATGTAGTAAATGACGAGCTTGCTGTTAAGATGGAAGATATCGCTCTAAGCGATCTTGGTACTGCTAAGAGCGTGCGCATCACAAAAGATGCA…	ATGAAGAATAGTTAGTGGCAGACGGGTGAGTAATGCATAGGAATCTACCTAGTAGTATGGGATAGCCACTAGAAATGGTGGGTAATACTGTATAATCCCTGCGGGGGAAAGATTTATCGCTATTAGATGAGCCTATGTTAGATTAGCTAGTTGGTAGGGTAAAGGCCTACCAAGGCGATGATCTATAGCTGGTCTGAGAGGATGATCAGCCACACTGGAACTGAGATACGGTCCAGACTCCTACGGGAGGCAGCAGTGGGGAATATTGGACAATGGGCGCAAGCCTGATCCAGCTATGCCGCGTGAGTGAGGAAGGCCTTAGGGTTGTAAAACTCTTTCAGTAGGGAAGATAATGACGGTACCTACAGAAGAAGTCCCGGCAAACTCCGTGCCAGCAGC…
N	Germany	Tussenhausen	Natural	present	+	+	Y	2012-05-10	II	II	GGATATCTTTCGCCTTACTTTGTTACAAATGCTGAAAAAATGCTGGTGGAATTTGAAAATCCATACATATTCCTTACTGAAAAGAAGATTAATCTTGTACAAAGCATTYTACCAATATTAGAAAACGTTGCGAGAGCTGGYAGACCATTGCTYATCATAGCTGAAGATGTTGAAGGTGAAGCTCTGAGCACGCTTGTACTCAATAAGCTCCGTGGTGGGCTTCAAGTTGCTGCTGTAAAGGCGCCTGGTTTCGGTGAYAGAAGAAAAGACATGCTWGGCGATATTGCYGTAATAGTAGGCGCTAAGTATGTAGTAAATGACGAGCTTGCTGTTAAGATGGAAGATATCGCTCTAAGCGATCTTGGTACTGCTAAGAGCGTRCGCATCACAAAAGACGCA…	ATGAAGAATAGTTAGTGGCAGACGGGTGAGTAATGCATAGGAATCTACCTAGTAGTATGGGATAGCCACTAGAAATGGTGGGTAATACTGTATAATCCCTGCGGGGGAAAGATTTATCGCTATTAGATGAGCCTATGTTAGATTAGCTAGTTGGTAGGGTAAAGGCCTACCAAGGCGATGATCTATAGCTGGTCTGAGAGGATGATCAGCCACACTGGAACTGAGATACGGTCCAGACTCCTACGGGAGGCAGCAGTGGGGAATATTGGACAATGGGCGCAAGCCTGATCCAGCTATGCCGCGTGAGTGAGGAAGGCCTTAGGGTTGTAAAACTCTTTCAGTAGGGAAGATAATGACGGTACCTACAGAAGAAGTCCCGGCAAACTCCGTGCCAGCAGC…
F	Germany	Tussenhausen	Natural	present	+	+	X	2012-05-10	II	II	GGATATCTTTCGCCTTACTTTGTTACAAATGCTGAAAAAATGCTGGTGGAATTTGAAAATCCATACATATTCCTTACTGAAAAGAAGATTAATCTTGTACAAAGCATTTTACCAATATTAGAAAACGTTGCGAGAGCTGGTAGACCATTGCTCATCATAGCTGAAGATGTTGAAGGTGAAGCTCTGAGCACGCTTGTACTCAATAAGCTCCGTGGTGGGCTTCAAGTTGCTGCTGTAAAGGCGCCTGGTTTCGGTGACAGAAGAAAAGACATGCTAGGCGATATTGCCGTAATAGTAGGCGCTAAGTATGTAGTAAATGACGAGCTTGCTGTTAAGATGGAAGATATCGCTCTAAGCGATCTTGGTACTGCTAAGAGCGTGCGCATCACAAAAGACGCA…	ATGAAGAATAATTAGTGGCAGACGGGTGAGTAATGCATAGGAATCTACCTAGTAGTATGGGATAGCCACTAGAAATGGTGGGTAATACTGTATAATCCCTGCGGGGGAAAGATTTATCGCTATTAGATGAGCCTATGTTAGATTAGCTAGTTGGTAGGGTAAAGGCCTACCAAGGCGATGATCTATAGCTGGTCTGAGAGGATGATCAGCCACACTGGAACTGAGATACGGTCCAGACTCCTACGGGAGGCAGCAGTGGGGAATATTGGACAATGGGCGCAAGCCTGATCCAGCTATGCCGCGTGAGTGAGGAAGGCCTTAGGGTTGTAAAACTCTTTCAGTAGGGAAGATAATGACGGTACCTACAGAAGAAGTCCCGGCAAACTCCGTGCCAGCAGC…
F	Germany	Dörnbergpark	Urban park	absent	+	+	A	2012-06-14	I	I	GGATATCTTTCGCCTTACTTTGTTACAAATGCTGAAAAAATGCTGGTGGAATTTGAAAATCCATACATATTCCTTACTGAAAAGAAGATTAATCTTGTACAAAGCATTCTACCAATCTTAGAAAACGTTGCACGGTCTGGAAGACCATTGCTCATCATAGCTGAAGACGTTGAAGGTGAAGCTCTGAGCACGCTTGTACTCAATAAGCTCCGTGGTGGCCTTCAAGTTGCTGCTGTAAAGGCGCCTGGTTTCGGTGACAGGAGAAAAGACATGCTTGGCGATATTGCTGTAATAGTAGGCGCTAAGTATGTAGTAAATGACGAGCTTGCTGTTAAGATGGAAGACATCGCTCTAAGCGATCTTGGTACTGCTAAGAGCGTACGCATCACAAAAGACGCA…	ATAAAGAATAGTTAGTGGCAGACGGGTGAGTAATGCATAGGAATCTACCTAGTAGTATGGGATAGCCACTAGAAATGGTGGGTAATACTGTATAATCCCTGCGGGGGAAAGATTTATCGCTATTAGATGAGCCTATGTTAGATTAGCTAGTTGGTAGGGTAAAGGCCTACCAAGGCGATGATCTATAGCTGGTCTGAGAGGATGATCAGCCACACTGGAACTGAGATACGGTCCAGACTCCTACGGGAGGCAGCAGTGGGGAATATTGGACAATGGGCGCAAGCCTGATCCAGCTATGCCGCATGAGTGAGGAAGGCCTTAGGGTTGTAAAACTCTTTCAGTAGGGAAGATAATGACGGTACCTACAGAAGAAGTCCCGGCAAACTCCGTGCCAGCAGC…
F	Germany	Dörnbergpark	Urban park	absent	+	+	A	2012-06-14	I	I	GGATATCTTTCGCCTTACTTTGTTACAAATGCTGAAAAAATGCTGGTGGAATTTGAAAATCCATACATATTCCTTACTGAAAAGAAGATTAATCTTGTACAAAGCATTCTACCAATCTTAGAAAACGTTGCACGGTCTGGAAGACCATTGCTCATCATAGCTGAAGACGTTGAAGGTGAAGCTCTGAGCACGCTTGTACTCAATAAGCTCCGTGGTGGCCTTCAAGTTGCTGCTGTAAAGGCGCCTGGTTTCGGTGACAGGAGAAAAGACATGCTTGGCGATATTGCTGTAATAGTAGGCGCTAAGTATGTAGTAAATGACGAGCTTGCTGTTAAGATGGAAGACATCGCTCTAAGCGATCTTGGTACTGCTAAGAGCGTACGCATCACAAAAGACGCA…	ATAAAGAATAGTTAGTGGCAGACGGGTGAGTAATGCATAGGAATCTACCTAGTAGTATGGGATAGCCACTAGAAATGGTGGGTAATACTGTATAATCCCTGCGGGGGAAAGATTTATCGCTATTAGATGAGCCTATGTTAGATTAGCTAGTTGGTAGGGTAAAGGCCTACCAAGGCGATGATCTATAGCTGGTCTGAGAGGATGATCAGCCACACTGGAACTGAGATACGGTCCAGACTCCTACGGGAGGCAGCAGTGGGGAATATTGGACAATGGGCGCAAGCCTGATCCAGCTATGCCGCATGAGTGAGGAAGGCCTTAGGGTTGTAAAACTCTTTCAGTAGGGAAGATAATGACGGTACCTACAGAAGAAGTCCCGGCAAACTCCGTGCCAGCAGC…
M	Germany	Dörnbergpark	Urban park	absent	+	+	A	2012-06-14	1			ATAAAGAATAGTTAGTGGCAGACGGGTGAGTAATGCATAGGAATCTACCTAGTAGTATGGGATAGCCACTAGAAATGGTGGGTAATACTGTATAATCCCTGCGGGGGAAAGATTTATCGCTATTAGATGAGCCTATGTTAGATTAGCTAGTTGGTAGGGTAAAGGCCTACCAAGGCGATGATCTATAGCTGGTCTGAGAGGATGATCAGCCACACTGGAACTGAGATACGGTCCAGACTCCTACGGGAGGCAGCAGTGGGGAATATTGGACAATGGGCGCAAGCCTGATCCAGCTATGCCGCATGAGTGAGGAAGGCCTTAGGGTTGTAAAACTCTTTCAGTAGGGAAGATAATGACGGTACCTACAGAAGAAGTCCCGGCAAACTCCGTGCCAGCAGC…
M	Germany	Dörnbergpark	Urban park	absent	+	+	A	2012-06-14	I	I	GGATATCTTTCGCCTTACTTTGTTACAAATGCTGAAAAAATGCTGGTGGAATTTGAAAATCCATACATATTCCTTACTGAAAAGAAGATTAATCTTGTACAAAGCATTCTACCAATCTTAGAAAACGTTGCACGGTCTGGAAGACCATTGCTCATCATAGCTGAAGACGTTGAAGGTGAAGCTCTGAGCACGCTTGTACTCAATAAGCTCCGTGGTGGCCTTCAAGTTGCTGCTGTAAAGGCGCCTGGTTTCGGTGACAGGAGAAAAGACATGCTTGGCGATATTGCTGTAATAGTAGGCGCTAAGTATGTAGTAAATGACGAGCTTGCTGTTAAGATGGAAGACATCGCTCTAAGCGATCTTGGTACTGCTAAGAGCGTACGCATCACAAAAGACGCA…	ATAAAGAATAGTTAGTGGCAGACGGGTGAGTAATGCATAGGAATCTACCTAGTAGTATGGGATAGCCACTAGAAATGGTGGGTAATACTGTATAATCCCTGCGGGGGAAAGATTTATCGCTATTAGATGAGCCTATGTTAGATTAGCTAGTTGGTAGGGTAAAGGCCTACCAAGGCGATGATCTATAGCTGGTCTGAGAGGATGATCAGCCACACTGGAACTGAGATACGGTCCAGACTCCTACGGGAGGCAGCAGTGGGGAATATTGGACAATGGGCGCAAGCCTGATCCAGCTATGCCGCATGAGTGAGGAAGGCCTTAGGGTTGTAAAACTCTTTCAGTAGGGAAGATAATGACGGTACCTACAGAAGAAGTCCCGGCAAACTCCGTGCCAGCAGC…
F	Germany	Dörnbergpark	Urban park	absent	+	+	A	2012-06-14	I	I	GGATATCTTTCGCCTTACTTTGTTACAAATGCTGAAAAAATGCTGGTGGAATTTGAAAATCCATACATATTCCTTACTGAAAAGAAGATTAATCTTGTACAAAGCATTCTACCAATCTTAGAAAACGTTGCACGGTCTGGAAGACCATTGCTCATCATAGCTGAAGACGTTGAAGGTGAAGCTCTGAGCACGCTTGTACTCAATAAGCTCCGTGGTGGCCTTCAAGTTGCTGCTGTAAAGGCGCCTGGTTTCGGTGACAGGAGAAAAGACATGCTTGGCGATATTGCTGTAATAGTAGGCGCTAAGTATGTAGTAAATGACGAGCTTGCTGTTAAGATGGAAGACATCGCTCTAAGCGATCTTGGTACTGCTAAGAGCGTACGCATCACAAAAGACGCA…	ATAAAGAATAGTTAGTGGCAGACGGGTGAGTAATGCATAGGAATCTACCTAGTAGTATGGGATAGCCACTAGAAATGGTGGGTAATACTGTATAATCCCTGCGGGGGAAAGATTTATCGCTATTAGATGAGCCTATGTTAGATTAGCTAGTTGGTAGGGTAAAGGCCTACCAAGGCGATGATCTATAGCTGGTCTGAGAGGATGATCAGCCACACTGGAACTGAGATACGGTCCAGACTCCTACGGGAGGCAGCAGTGGGGAATATTGGACAATGGGCGCAAGCCTGATCCAGCTATGCCGCATGAGTGAGGAAGGCCTTAGGGTTGTAAAACTCTTTCAGTAGGGAAGATAATGACGGTACCTACAGAAGAAGTCCCGGCAAACTCCGTGCCAGCAGC…
M	Germany	Dörnbergpark	Urban park	absent	+	+	A	2012-06-14	I	I	GGATATCTTTCGCCTTACTTTGTTACAAATGCTGAAAAAATGCTGGTGGAATTTGAAAATCCATACATATTCCTTACTGAAAAGAAGATTAATCTTGTACAAAGCATTCTACCAATCTTAGAAAACGTTGCACGGTCTGGAAGACCATTGCTCATCATAGCTGAAGACGTTGAAGGTGAAGCTCTGAGCACGCTTGTACTCAATAAGCTCCGTGGTGGCCTTCAAGTTGCTGCTGTAAAGGCGCCTGGTTTCGGTGACAGGAGAAAAGACATGCTTGGCGATATTGCTGTAATAGTAGGCGCTAAGTATGTAGTAAATGACGAGCTTGCTGTTAAGATGGAAGACATCGCTCTAAGCGATCTTGGTACTGCTAAGAGCGTACGCATCACAAAAGACGCA…	ATAAAGAATAGTTAGTGGCAGACGGGTGAGTAATGCATAGGAATCTACCTAGTAGTATGGGATAGCCACTAGAAATGGTGGGTAATACTGTATAATCCCTGCGGGGGAAAGATTTATCGCTATTAGATGAGCCTATGTTAGATTAGCTAGTTGGTAGGGTAAAGGCCTACCAAGGCGATGATCTATAGCTGGTCTGAGAGGATGATCAGCCACACTGGAACTGAGATACGGTCCAGACTCCTACGGGAGGCAGCAGTGGGGAATATTGGACAATGGGCGCAAGCCTGATCCAGCTATGCCGCATGAGTGAGGAAGGCCTTAGGGTTGTAAAACTCTTTCAGTAGGGAAGATAATGACGGTACCTACAGAAGAAGTCCCGGCAAACTCCGTGCCAGCAGC…
M	Germany	Dörnbergpark	Urban park	absent	+	+	A	2012-06-14	I	I	TATCTTTCGCCTTACTTTGTTACAAATGCTGAAAAAATGCTGGTGGAATTTGAAAATCCATACATATTCCTTACTGAAAAGAAGATTAATCTTGTACAAAGCATTCTACCAATCTTAGAAAACGTTGCACGGTCTGGAAGACCATTGCTCATCATAGCTGAAGACGTTGAAGGTGAAGCTCTGAGCACGCTTGTACTCAATAAGCTCCGTGGTGGCCTTCAAGTTGCTGCTGTAAAGGCGCCTGGTTTCGGTGACAGGAGAAAAGACATGCTTGGCGATATTGCTGTAATAGTAGGCGCTAAGTATGTAGTAAATGACGAGCTTGCTGTTAAGATGGAAGACATCGCTCTAAGCGATCTTGGTACTGCTAAGAGCGTACGCATCACAAAAGACGCAACT…	ATAAAGAATAGTTAGTGGCAGACGGGTGAGTAATGCATAGGAATCTACCTAGTAGTATGGGATAGCCACTAGAAATGGTGGGTAATACTGTATAATCCCTGCGGGGGAAAGATTTATCGCTATTAGATGAGCCTATGTTAGATTAGCTAGTTGGTAGGGTAAAGGCCTACCAAGGCGATGATCTATAGCTGGTCTGAGAGGATGATCAGCCACACTGGAACTGAGATACGGTCCAGACTCCTACGGGAGGCAGCAGTGGGGAATATTGGACAATGGGCGCAAGCCTGATCCAGCTATGCCGCATGAGTGAGGAAGGCCTTAGGGTTGTAAAACTCTTTCAGTAGGGAAGATAATGACGGTACCTACAGAAGAAGTCCCGGCAAACTCCGTGCCAGCAGC…
M	Germany	Dörnbergpark	Urban park	absent	+	+	A	2012-06-14	I	I	GGATATCTTTCGCCTTACTTTGTTACAAATGCTGAAAAAATGCTGGTGGAATTTGAAAATCCATACATATTCCTTACTGAAAAGAAGATTAATCTTGTACAAAGCATTCTACCAATCTTAGAAAACGTTGCACGGTCTGGAAGACCATTGCTCATCATAGCTGAAGACGTTGAAGGTGAAGCTCTGAGCACGCTTGTACTCAATAAGCTCCGTGGTGGCCTTCAAGTTGCTGCTGTAAAGGCGCCTGGTTTCGGTGACAGGAGAAAAGACATGCTTGGCGATATTGCTGTAATAGTAGGCGCTAAGTATGTAGTAAATGACGAGCTTGCTGTTAAGATGGAAGACATCGCTCTAAGCGATCTTGGTACTGCTAAGAGCGTACGCATCACAAAAGACGCA…	ATAAAGAATAGTTAGTGGCAGACGGGTGAGTAATGCATAGGAATCTACCTAGTAGTATGGGATAGCCACTAGAAATGGTGGGTAATACTGTATAATCCCTGCGGGGGAAAGATTTATCGCTATTAGATGAGCCTATGTTAGATTAGCTAGTTGGTAGGGTAAAGGCCTACCAAGGCGATGATCTATAGCTGGTCTGAGAGGATGATCAGCCACACTGGAACTGAGATACGGTCCAGACTCCTACGGGAGGCAGCAGTGGGGAATATTGGACAATGGGCGCAAGCCTGATCCAGCTATGCCGCATGAGTGAGGAAGGCCTTAGGGTTGTAAAACTCTTTCAGTAGGGAAGATAATGACGGTACCTACAGAAGAAGTCCCGGCAAACTCCGTGCCAGCAGC…
N	Germany	Dörnbergpark	Urban park	absent	+	+	A	2012-06-14	I	I	GGATATCTTTCGCCTTACTTTGTTACAAATGCTGAAAAAATGCTGGTGGAATTTGAAAATCCATACATATTCCTTACTGAAAAGAAGATTAATCTTGTACAAAGCATTCTACCAATCTTAGAAAACGTTGCACGGTCTGGAAGACCATTGCTCATCATAGCTGAAGACGTTGAAGGTGAAGCTCTGAGCACGCTTGTACTCAATAAGCTCCGTGGTGGCCTTCAAGTTGCTGCTGTAAAGGCGCCTGGTTTCGGTGACAGGAGAAAAGACATGCTTGGCGATATTGCTGTAATAGTAGGCGCTAAGTATGTAGTAAATGACGAGCTTGCTGTTAAGATGGAAGACATCGCTCTAAGCGATCTTGGTACTGCTAAGAGCGTACGCATCACAAAAGACGCA…	ATAAAGAATAGTTAGTGGCAGACGGGTGAGTAATGCATAGGAATCTACCTAGTAGTATGGGATAGCCACTAGAAATGGTGGGTAATACTGTATAATCCCTGCGGGGGAAAGATTTATCGCTATTAGATGAGCCTATGTTAGATTAGCTAGTTGGTAGGGTAAAGGCCTACCAAGGCGATGATCTATAGCTGGTCTGAGAGGATGATCAGCCACACTGGAACTGAGATACGGTCCAGACTCCTACGGGAGGCAGCAGTGGGGAATATTGGACAATGGGCGCAAGCCTGATCCAGCTATGCCGCATGAGTGAGGAAGGCCTTAGGGTTGTAAAACTCTTTCAGTAGGGAAGATAATGACGGTACCTACAGAAGAAGTCCCGGCAAACTCCGTGCCAGCAGC…
N	Germany	Dörnbergpark	Urban park	absent	+	+	A	2012-06-14	I	I	GGATATCTTTCGCCTTACTTTGTTACAAATGCTGAAAAAATGCTGGTGGAATTTGAAAATCCATACATATTCCTTACTGAAAAGAAGATTAATCTTGTACAAAGCATTCTACCAATCTTAGAAAACGTTGCACGGTCTGGAAGACCATTGCTCATCATAGCTGAAGACGTTGAAGGTGAAGCTCTGAGCACGCTTGTACTCAATAAGCTCCGTGGTGGCCTTCAAGTTGCTGCTGTAAAGGCGCCTGGTTTCGGTGACAGGAGAAAAGACATGCTTGGCGATATTGCTGTAATAGTAGGCGCTAAGTATGTAGTAAATGACGAGCTTGCTGTTAAGATGGAAGACATCGCTCTAAGCGATCTTGGTACTGCTAAGAGCGTACGCATCACAAAAGACGCA…	ATAAAGAATAGTTAGTGGCAGACGGGTGAGTAATGCATAGGAATCTACCTAGTAGTATGGGATAGCCACTAGAAATGGTGGGTAATACTGTATAATCCCTGCGGGGGAAAGATTTATCGCTATTAGATGAGCCTATGTTAGATTAGCTAGTTGGTAGGGTAAAGGCCTACCAAGGCGATGATCTATAGCTGGTCTGAGAGGATGATCAGCCACACTGGAACTGAGATACGGTCCAGACTCCTACGGGAGGCAGCAGTGGGGAATATTGGACAATGGGCGCAAGCCTGATCCAGCTATGCCGCATGAGTGAGGAAGGCCTTAGGGTTGTAAAACTCTTTCAGTAGGGAAGATAATGACGGTACCTACAGAAGAAGTCCCGGCAAACTCCGTGCCAGCAGC…
M	Germany	Kerschlach	Pasture	present	+	+	Y	2012-06-18	II	II	GGATATCTTTCGCCTTACTTTGTTACAAATGCTGAAAAAATGCTGGTGGAATTTGAAAATCCATACATATTCCTTACTGAAAAGAAGATTAATCTTGTACAAAGCATTCTACCAATATTAGAAAACGTTGCGAGAGCTGGTAGACCATTGCTTATCATAGCTGAAGATGTTGAAGGTGAAGCTCTGAGCACGCTTGTACTCAATAAGCTCCGTGGTGGGCTTCAAGTTGCTGCTGTAAAGGCGCCTGGTTTCGGTGACAGAAGAAAAGACATGCTAGGCGATATTGCCGTAATAGTAGGCGCTAAGTATGTAGTAAATGACGAGCTTGCTGTTAAGATGGAAGATATCGCTCTAAGCGATCTTGGTACTGCTAAGAGCGTGCGCATCACAAAAGACGCA…	ATGAAGAATAGTTAGTGGCAGACGGGTGAGTAATGCATAGGAATCTACCTAGTAGTATGGGATAGCCACTAGAAATGGTGGGTAATACTGTATAATCCCTGCGGGGGAAAGATTTATCGCTATTAGATGAGCCTATGTTAGATTAGCTAGTTGGTAGGGTAAAGGCCTACCAAGGCGATGATCTATAGCTGGTCTGAGAGGATGATCAGCCACACTGGAACTGAGATACGGTCCAGACTCCTACGGGAGGCAGCAGTGGGGAATATTGGACAATGGGCGCAAGCCTGATCCAGCTATGCCGCGTGAGTGAGGAAGGCCTTAGGGTTGTAAAACTCTTTCAGTAGGGAAGATAATGACGGTACCTACAGAAGAAGTCCCGGCAAACTCCGTGCCAGCAGC…
F	Germany	Kerschlach	Pasture	present	+	+	B	2012-06-22	I	I	GGATATCTTTCGCCTTACTTTGTTACAAATGCTGAAAAAATGCTGGTGGAATTTGAAAATCCATACATATTTCTTACTGAAAAGAAGATTAATCTTGTACAAAGCATTCTACCAATCTTAGAAAACGTTGCACGGTCTGGAAGACCATTGCTCATCATAGCTGAAGACGTTGAAGGTGAAGCTCTGAGCACGCTTGTACTCAATAAGCTCCGTGGTGGCCTTCAAGTTGCTGCTGTAAAGGCGCCTGGTTTCGGTGACAGGAGAAAAGACATGCTTGGCGATATTGCTGTAATAGTAGGCGCTAAGTATGTAGTAAATGACGAGCTTGCTGTTAAGATGGAAGACATCGCTCTAAGCGATCTTGGTACTGCTAAGAGCGTACGCATCACAAAAGACGCA…	ATAAAGAATAGTTAGTGGCAGACGGGTGAGTAATGCATAGGAATCTACCTAGTAGTATGGGATAGCCACTAGAAATGGTGGGTAATACTGTATAATCCCTGCGGGGGAAAGATTTATCGCTATTAGATGAGCCTATGTTAGATTAGCTAGTTGGTAGGGTAAAGGCCTACCAAGGCGATGATCTATAGCTGGTCTGAGAGGATGATCAGCCACACTGGAACTGAGATACGGTCCAGACTCCTACGGGAGGCAGCAGTGGGGAATATTGGACAATGGGCGCAAGCCTGATCCAGCTATGCCGCGTGAGTGAGGAAGGCCTTAGGGTTGTAAAACTCTTTCAGTAGGGAAGATAATGACGGTACCTACAGAAGAAGTCCCGGCAAACTCCGTGCCAGCAGC…
F	Germany	Tussenhausen	Natural	present	+	+	X	2012-06-15	II	II	GGATATCTTTCGCCTTACTTTGTTACAAATGCTGAAAAAATGCTGGTGGAATTTGAAAATCCATACATATTCCTTACTGAAAAGAAGATTAATCTTGTACAAAGCATTCTACCAATATTAGAAAACGTTGCGAGAGCTGGTAGACCATTGCTTATCATAGCTGAAGATGTTGAAGGTGAAGCTCTGAGCACGCTTGTACTCAATAAGCTCCGTGGTGGGCTTCAAGTTGCTGCTGTAAAGGCGCCTGGTTTCGGTGACAGAAGAAAAGACATGCTAGGCGATATTGCCGTAATAGTAGGCGCTAAGTATGTAGTAAATGACGAGCTTGCTGTTAAGATGGAAGATATCGCTCTAAGCGATCTTGGTACTGCTAAGAGCGTGCGCATCACAAAAGAYGCA…	ATGAAGAATAATTAGTGGCAGACGGGTGAGTAATGCATAGGAATCTACCTAGTAGTATGGGATAGCCACTAGAAATGGTGGGTAATACTGTATAATCCCTGCGGGGGAAAGATTTATCGCTATTAGATGAGCCTATGTTAGATTAGCTAGTTGGTAGGGTAAAGGCCTACCAAGGCGATGATCTATAGCTGGTCTGAGAGGATGATCAGCCACACTGGAACTGAGATACGGTCCAGACTCCTACGGGAGGCAGCAGTGGGGAATATTGGACAATGGGCGCAAGCCTGATCCAGCTATGCCGCGTGAGTGAGGAAGGCCTTAGGGTTGTAAAACTCTTTCAGTAGGGAAGATAATGACGGTACCTACAGAAGAAGTCCCGGCAAACTCCGTGCCAGCAGC…
F	Germany	Tussenhausen	Natural	present	+	+	V	2012-06-15	II	II	GGATATCTTTCGCCTTACTTTGTTACAAATGCTGAAAAAATGCTGGTGGAATTTGAAAATCCATACATATTCCTTACTGAAAAGAAGATTAATCTTGTACAAAGCATTTTACCAATATTAGAAAACGTTGCGAGAGCTGGTAGACCATTGCTTATCATAGCTGAAGATGTTGAAGGTGAAGCTCTGAGCACGCTTGTACTCAATAAGCTCCGTGGTGGGCTTCAAGTTGCTGCTGTAAAGGCGCCTGGTTTCGGTGACAGAAGAAAAGACATGCTAGGCGATATTGCCGTAATAGTAGGCGCTAAGTATGTAGTAAATGACGAGCTTGCTGTTAAGATGGAAGATATCGCTCTAAGCGATCTTGGTACTGCTAAGAGCGTGCGCATCACAAAAGACGCA…	ATAAAGGATAATTAGTGGCAGACGGGTGAGTAATGCATAGGAATCTACCTAGTAGTATGGGATAGCCACTAGAAATGGTGGGTAATACTGTATAATCCCTGCGGGGGAAAGATTTATCGCTATTAGATGAGCCTATGTTAGATTAGCTAGTTGGTAGGGTAAAGGCCTACCAAGGCGATGATCTATAGCTGGTCTGAGAGGATGATCAGCCACACTGGAACTGAGATACGGTCCAGACTCCTACGGGAGGCAGCAGTGGGGAATATTGGACAATGGGCGCAAGCCTGATCCAGCTATGCCGCGTGAGTGAGGAAGGCCTTAGGGTTGTAAAACTCTTTCAGTAGGGAAGATAATGACGGTACCTACAGAAGAAGTCCCGGCAAACTCCGTGCCAGCAGC…
F	Germany	Tussenhausen	Natural	present	+	+	Y	2012-06-15	II	II	GATATCTTTCGCCTTACTTTGTTACAAATGCTGAAAAAATGCTGGTGGAATTTGAAAATCCATACATATTCCTTACTGAAAAGAAGATTAATCTTGTACAAAGCATTCTACCAATATTAGAAAACGTTGCGAGAGCTGGTAGACCATTGCTTATCATAGCTGAAGATGTTGAAGGTGAAGCTCTGAGCACGCTTGTACTCAATAAGCTCCGTGGTGGGCTTCAAGTTGCTGCTGTAAAGGCGCCTGGTTTCGGTGACAGAAGAAAAGACATGCTAGGCGATATTGCCGTAATAGTAGGCGCTAAGTATGTAGTAAATGACGAGCTTGCTGTTAAGATGGAAGATATCGCTCTAAGCGATCTTGGTACTGCTAAGAGCGTGCGCATCACAAAAGATGCAA…	ATGAAGAATAGTTAGTGGCAGACGGGTGAGTAATGCATAGGAATCTACCTAGTAGTATGGGATAGCCACTAGAAATGGTGGGTAATACTGTATAATCCCTGCGGGGGAAAGATTTATCGCTATTAGATGAGCCTATGTTAGATTAGCTAGTTGGTAGGGTAAAGGCCTACCAAGGCGATGATCTATAGCTGGTCTGAGAGGATGATCAGCCACACTGGAACTGAGATACGGTCCAGACTCCTACGGGAGGCAGCAGTGGGGAATATTGGACAATGGGCGCAAGCCTGATCCAGCTATGCCGCGTGAGTGAGGAAGGCCTTAGGGTTGTAAAACTCTTTCAGTAGGGAAGATAATGACGGTACCTACAGAAGAAGTCCCGGCAAACTCCGTGCCAGCAGC…
F	Germany	Englischer Garten	Urban park	absent	+	+	A	2012-06-19	I	I	GGATATCTTTCGCCTTACTTTGTTACAAATGCTGAAAAAATGCTGGTGGAATTTGAAAATCCATACATATTCCTTACTGAAAAGAAGATTAATCTTGTACAAAGCATTCTACCAATCTTAGAAAACGTTGCACGGTCTGGAAGACCATTGCTCATCATAGCTGAAGACGTTGAAGGTGAAGCTCTGAGCACGCTTGTACTCAATAAGCTCCGTGGTGGCCTTCAAGTTGCTGCTGTAAAGGCGCCTGGTTTCGGTGACAGGAGAAAAGACATGCTTGGCGATATTGCTGTAATAGTAGGCGCTAAGTATGTAGTAAATGACGAGCTTGCTGTTAAGATGGAAGACATCGCTCTAAGCGATCTTGGTACTGCTAAGAGCGTACGCATCACAAAAGACGCA…	ATAAAGAATAGTTAGTGGCAGACGGGTGAGTAATGCATAGGAATCTACCTAGTAGTATGGGATAGCCACTAGAAATGGTGGGTAATACTGTATAATCCCTGCGGGGGAAAGATTTATCGCTATTAGATGAGCCTATGTTAGATTAGCTAGTTGGTAGGGTAAAGGCCTACCAAGGCGATGATCTATAGCTGGTCTGAGAGGATGATCAGCCACACTGGAACTGAGATACGGTCCAGACTCCTACGGGAGGCAGCAGTGGGGAATATTGGACAATGGGCGCAAGCCTGATCCAGCTATGCCGCATGAGTGAGGAAGGCCTTAGGGTTGTAAAACTCTTTCAGTAGGGAAGATAATGACGGTACCTACAGAAGAAGTCCCGGCAAACTCCGTGCCAGCAGC…
M	Germany	Englischer Garten	Urban park	absent	+	+	A	2012-06-19	I	I	GGATATCTTTCGCCTTACTTTGTTACAAATGCTGAAAAAATGCTGGTGGAATTTGAAAATCCATACATATTCCTTACTGAAAAGAAGATTAATCTTGTACAAAGCATTCTACCAATCTTAGAAAACGTTGCACGGTCTGGAAGACCATTGCTCATCATAGCTGAAGACGTTGAAGGTGAAGCTCTGAGCACGCTTGTACTCAATAAGCTCCGTGGTGGCCTTCAAGTTGCTGCTGTAAAGGCGCCTGGTTTCGGTGACAGGAGAAAAGACATGCTTGGCGATATTGCTGTAATAGTAGGCGCTAAGTATGTAGTAAATGACGAGCTTGCTGTTAAGATGGAAGACATCGCTCTAAGCGATCTTGGTACTGCTAAGAGCGTACGCATCACAAAAGACGCA…	ATAAAGAATAGTTAGTGGCAGACGGGTGAGTAATGCATAGGAATCTACCTAGTAGTATGGGATAGCCACTAGAAATGGTGGGTAATACTGTATAATCCCTGCGGGGGAAAGATTTATCGCTATTAGATGAGCCTATGTTAGATTAGCTAGTTGGTAGGGTAAAGGCCTACCAAGGCGATGATCTATAGCTGGTCTGAGAGGATGATCAGCCACACTGGAACTGAGATACGGTCCAGACTCCTACGGGAGGCAGCAGTGGGGAATATTGGACAATGGGCGCAAGCCTGATCCAGCTATGCCGCATGAGTGAGGAAGGCCTTAGGGTTGTAAAACTCTTTCAGTAGGGAAGATAATGACGGTACCTACAGAAGAAGTCCCGGCAAACTCCGTGCCAGCAGC…
M	Germany	Englischer Garten	Urban park	absent	+	+	A	2012-06-19	I	I	GATATCTTTCGCCTTACTTTGTTACAAATGCTGAAAAAATGCTGGTGGAATTTGAAAATCCATACATATTCCTTACTGAAAAGAAGATTAATCTTGTACAAAGCATTCTACCAATCTTAGAAAACGTTGCACGGTCTGGAAGACCATTGCTCATCATAGCTGAAGACGTTGAAGGTGAAGCTCTGAGCACGCTTGTACTCAATAAGCTCCGTGGTGGCCTTCAAGTTGCTGCTGTAAAGGCGCCTGGTTTCGGTGACAGGAGAAAAGACATGCTTGGCGATATTGCTGTAATAGTAGGCGCTAAGTATGTAGTAAATGACGAGCTTGCTGTTAAGATGGAAGACATCGCTCTAAGCGATCTTGGTACTGCTAAGAGCGTACGCATCACAAAAGACGCAA…	ATAAAGAATAGTTAGTGGCAGACGGGTGAGTAATGCATAGGAATCTACCTAGTAGTATGGGATAGCCACTAGAAATGGTGGGTAATACTGTATAATCCCTGCGGGGGAAAGATTTATCGCTATTAGATGAGCCTATGTTAGATTAGCTAGTTGGTAGGGTAAAGGCCTACCAAGGCGATGATCTATAGCTGGTCTGAGAGGATGATCAGCCACACTGGAACTGAGATACGGTCCAGACTCCTACGGGAGGCAGCAGTGGGGAATATTGGACAATGGGCGCAAGCCTGATCCAGCTATGCCGCATGAGTGAGGAAGGCCTTAGGGTTGTAAAACTCTTTCAGTAGGGAAGATAATGACGGTACCTACAGAAGAAGTCCCGGCAAACTCCGTGCCAGCAGC…
F	Germany	Englischer Garten	Urban park	absent	+	+	A	2012-06-19	I	I	GGATATCTTTCGCCTTACTTTGTTACAAATGCTGAAAAAATGCTGGTGGAATTTGAAAATCCATACATATTCCTTACTGAAAAGAAGATTAATCTTGTACAAAGCATTCTACCAATCTTAGAAAACGTTGCACGGTCTGGAAGACCATTGCTCATCATAGCTGAAGACGTTGAAGGTGAAGCTCTGAGCACGCTTGTACTCAATAAGCTCCGTGGTGGCCTTCAAGTTGCTGCTGTAAAGGCGCCTGGTTTCGGTGACAGGAGAAAAGACATGCTTGGCGATATTGCTGTAATAGTAGGCGCTAAGTATGTAGTAAATGACGAGCTTGCTGTTAAGATGGAAGACATCGCTCTAAGCGATCTTGGTACTGCTAAGAGCGTACGCATCACAAAAGACGCA…	ATAAAGAATAGTTAGTGGCAGACGGGTGAGTAATGCATAGGAATCTACCTAGTAGTATGGGATAGCCACTAGAAATGGTGGGTAATACTGTATAATCCCTGCGGGGGAAAGATTTATCGCTATTAGATGAGCCTATGTTAGATTAGCTAGTTGGTAGGGTAAAGGCCTACCAAGGCGATGATCTATAGCTGGTCTGAGAGGATGATCAGCCACACTGGAACTGAGATACGGTCCAGACTCCTACGGGAGGCAGCAGTGGGGAATATTGGACAATGGGCGCAAGCCTGATCCAGCTATGCCGCATGAGTGAGGAAGGCCTTAGGGTTGTAAAACTCTTTCAGTAGGGAAGATAATGACGGTACCTACAGAAGAAGTCCCGGCAAACTCCGTGCCAGCAGC…
M	Germany	Englischer Garten	Urban park	absent	+	+	A	2012-06-19	I	I	GGATATCTTTCGCCTTACTTTGTTACAAATGCTGAAAAAATGCTGGTGGAATTTGAAAATCCATACATATTCCTTACTGAAAAGAAGATTAATCTTGTACAAAGCATTCTACCAATCTTAGAAAACGTTGCACGGTCTGGAAGACCATTGCTCATCATAGCTGAAGACGTTGAAGGTGAAGCTCTGAGCACGCTTGTACTCAATAAGCTCCGTGGTGGCCTTCAAGTTGCTGCTGTAAAGGCGCCTGGTTTCGGTGACAGGAGAAAAGACATGCTTGGCGATATTGCTGTAATAGTAGGCGCTAAGTATGTAGTAAATGACGAGCTTGCTGTTAAGATGGAAGACATCGCTCTAAGCGATCTTGGTACTGCTAAGAGCGTACGCATCACAAAAGACGCA…	ATAAAGAATAGTTAGTGGCAGACGGGTGAGTAATGCATAGGAATCTACCTAGTAGTATGGGATAGCCACTAGAAATGGTGGGTAATACTGTATAATCCCTGCGGGGGAAAGATTTATCGCTATTAGATGAGCCTATGTTAGATTAGCTAGTTGGTAGGGTAAAGGCCTACCAAGGCGATGATCTATAGCTGGTCTGAGAGGATGATCAGCCACACTGGAACTGAGATACGGTCCAGACTCCTACGGGAGGCAGCAGTGGGGAATATTGGACAATGGGCGCAAGCCTGATCCAGCTATGCCGCATGAGTGAGGAAGGCCTTAGGGTTGTAAAACTCTTTCAGTAGGGAAGATAATGACGGTACCTACAGAAGAAGTCCCGGCAAACTCCGTGCCAGCAGC…
M	Germany	Nymphenburger Schlosspark	Urban	present	+	+	Y	2012-04-10	II	II	GCCTTACTTTGTTACAAATGCTGAAAAAATGCTGGTGGAATTTGAAAATCCATACATATTCCTTACTGAAAAGAAGATTAATCTTGTACAAAGCATTCTACCAATATTAGAAAACGTTGCGAGAGCTGGTAGACCATTGCTTATCATAGCTGAAGATGTTGAAGGTGAAGCTCTGAGCACGCTTGTACTCAATAAGCTCCGTGGTGGGCTTCAAGTTGCTGCTGTAAAGGCGCCTGGTTTCGGTGACAGAAGAAAAGACATGCTAGGCGATATTGCCGTAATAGTAGGCGCTAAGTATGTAGTAAATGACGAGCTTGCTGTTAAGATGGAAGATATCGCTCTAAGCGATCTTGGTACTGCTAAGAGCGTGCGCATCACAAAAGACGCAACTACTATTAT…	ATGAAGAATAGTTAGTGGCAGACGGGTGAGTAATGCATAGGAATCTACCTAGTAGTATGGGATAGCCACTAGAAATGGTGGGTAATACTGTATAATCCCTGCGGGGGAAAGATTTATCGCTATTAGATGAGCCTATGTTAGATTAGCTAGTTGGTAGGGTAAAGGCCTACCAAGGCGATGATCTATAGCTGGTCTGAGAGGATGATCAGCCACACTGGAACTGAGATACGGTCCAGACTCCTACGGGAGGCAGCAGTGGGGAATATTGGACAATGGGCGCAAGCCTGATCCAGCTATGCCGCGTGAGTGAGGAAGGCCTTAGGGTTGTAAAACTCTTTCAGTAGGGAAGATAATGACGGTACCTACAGAAGAAGTCCCGGCAAACTCCGTGCCAGCAGC…
F	Germany	Nymphenburger Schlosspark	Urban	present	+	+	A	2012-05-09	I	I	GGATATCTTTCGCCTTACTTTGTTACAAATGCTGAAAAAATGCTGGTGGAATTTGAAAATCCATACATATTCCTTACTGAAAAGAAGATTAATCTTGTACAAAGCATTCTACCAATCTTAGAAAACGTTGCACGGTCTGGAAGACCATTGCTCATCATAGCTGAAGACGTTGAAGGTGAAGCTCTGAGCACGCTTGTACTCAATAAGCTCCGTGGTGGCCTTCAAGTTGCTGCTGTAAAGGCGCCTGGTTTCGGTGACAGGAGAAAAGACATGCTTGGCGATATTGCTGTAATAGTAGGCGCTAAGTATGTAGTAAATGACGAGCTTGCTGTTAAGATGGAAGACATCGCTCTAAGCGATCTTGGTACTGCTAAGAGCGTACGCATCACAAAAGACGCA…	ATAAAGAATAGTTAGTGGCAGACGGGTGAGTAATGCATAGGAATCTACCTAGTAGTATGGGATAGCCACTAGAAATGGTGGGTAATACTGTATAATCCCTGCGGGGGAAAGATTTATCGCTATTAGATGAGCCTATGTTAGATTAGCTAGTTGGTAGGGTAAAGGCCTACCAAGGCGATGATCTATAGCTGGTCTGAGAGGATGATCAGCCACACTGGAACTGAGATACGGTCCAGACTCCTACGGGAGGCAGCAGTGGGGAATATTGGACAATGGGCGCAAGCCTGATCCAGCTATGCCGCATGAGTGAGGAAGGCCTTAGGGTTGTAAAACTCTTTCAGTAGGGAAGATAATGACGGTACCTACAGAAGAAGTCCCGGCAAACTCCGTGCCAGCAGC…
F	Germany	Nymphenburger Schlosspark	Urban	present	+	+	A	2012-05-09	I	I	GGATATCTTTCGCCTTACTTTGTTACAAATGCTGAAAAAATGCTGGTGGAATTTGAAAATCCATACATATTCCTTACTGAAAAGAAGATTAATCTTGTACAAAGCATTCTACCAATCTTAGAAAACGTTGCACGGTCTGGAAGACCATTGCTCATCATAGCTGAAGACGTTGAAGGTGAAGCTCTGAGCACGCTTGTACTCAATAAGCTCCGTGGTGGCCTTCAAGTTGCTGCTGTAAAGGCGCCTGGTTTCGGTGACAGGAGAAAAGACATGCTTGGCGATATTGCTGTAATAGTAGGCGCTAAGTATGTAGTAAATGACGAGCTTGCTGTTAAGATGGAAGACATCGCTCTAAGCGATCTTGGTACTGCTAAGAGCGTACGCATCACAAAAGACGCA…	ATAAAGAATAGTTAGTGGCAGACGGGTGAGTAATGCATAGGAATCTACCTAGTAGTATGGGATAGCCACTAGAAATGGTGGGTAATACTGTATAATCCCTGCGGGGGAAAGATTTATCGCTATTAGATGAGCCTATGTTAGATTAGCTAGTTGGTAGGGTAAAGGCCTACCAAGGCGATGATCTATAGCTGGTCTGAGAGGATGATCAGCCACACTGGAACTGAGATACGGTCCAGACTCCTACGGGAGGCAGCAGTGGGGAATATTGGACAATGGGCGCAAGCCTGATCCAGCTATGCCGCATGAGTGAGGAAGGCCTTAGGGTTGTAAAACTCTTTCAGTAGGGAAGATAATGACGGTACCTACAGAAGAAGTCCCGGCAAACTCCGTGCCAGCAGC…
M	Germany	Nymphenburger Schlosspark	Urban	present	+	+	Z	2012-05-09	I	I	GGATATCTTTCGCCTTACTTTGTTACAAATGCTGAAAAAATGCTGGTGGAATTTGAAAATCCATACATATTCCTTACTGAAAAGAAGATTAATCTTGTACAAAGCATTCTACCAATCTTAGAAAACGTTGCACGGTCTGGAAGACCATTGCTCATCATAGCTGAAGACGTTGAAGGTGAAGCTCTGAGCACGCTTGTACTCAATAAGCTCCGTGGTGGCCTTCAAGTTGCTGCTGTAAAGGCGCCTGGTTTCGGTGACAGGAGAAAAGACATGCTTGGCGATATTGCTGTAATAGTAGGCGCTAAGTATGTAGTAAATGACGAGCTTGCTGTTAAGATGGAAGACATCGCTCTAAGCGATCTTGGTACTGCTAAGAGCGTACGCATCACAAAAGACGCA…	ATAAAGAATAGTTAGTGGCAGACGGGTGAGTAATGCATAGGAATCTACCTAGTAGTATGGGATAGCCACTAGAAATGGTGGGTAATACTGTATAATTCCTGCGGGGGAAAGATTTATCGCTATTAGATGAGCCTATGTTAGATTAGCTAGTTGGTAGGGTAAAGGCCTACCAAGGCGATGATCTATAGCTGGTCTGAGAGGATGATCAGCCACACTGGAACTGAGATACGGTCCAGACTCCTACGGGAGGCAGCAGTGGGGAATATTGGACAATGGGCGCAAGCCTGATCCAGCTATGCCGCATGAGTGAGGAAGGCCTTAGGGTTGTAAAACTCTTTCAGTAGGGAAGATAATGACGGTACCTACAGAAGAAGTCCCGGCAAACTCCGTGCCAGCAGC…
F	Germany	Nymphenburger Schlosspark	Urban	present	+	+	A	2012-06-21	I	I	GGATATCTTTCGCCTTACTTTGTTACAAATGCTGAAAAAATGCTGGTGGAATTTGAAAATCCATACATATTCCTTACTGAAAAGAAGATTAATCTTGTACAAAGCATTCTACCAATCTTAGAAAACGTTGCACGGTCTGGAAGACCATTGCTCATCATAGCTGAAGACGTTGAAGGTGAAGCTCTGAGCACGCTTGTACTCAATAAGCTCCGTGGTGGCCTTCAAGTTGCTGCTGTAAAGGCGCCTGGTTTCGGTGACAGGAGAAAAGACATGCTTGGCGATATTGCTGTAATAGTAGGCGCTAAGTATGTAGTAAATGACGAGCTTGCTGTTAAGATGGAAGACATCGCTCTAAGCGATCTTGGTACTGCTAAGAGCGTACGCATCACAAAAGACGCA…	ATAAAGAATAGTTAGTGGCAGACGGGTGAGTAATGCATAGGAATCTACCTAGTAGTATGGGATAGCCACTAGAAATGGTGGGTAATACTGTATAATCCCTGCGGGGGAAAGATTTATCGCTATTAGATGAGCCTATGTTAGATTAGCTAGTTGGTAGGGTAAAGGCCTACCAAGGCGATGATCTATAGCTGGTCTGAGAGGATGATCAGCCACACTGGAACTGAGATACGGTCCAGACTCCTACGGGAGGCAGCAGTGGGGAATATTGGACAATGGGCGCAAGCCTGATCCAGCTATGCCGCATGAGTGAGGAAGGCCTTAGGGTTGTAAAACTCTTTCAGTAGGGAAGATAATGACGGTACCTACAGAAGAAGTCCCGGCAAACTCCGTGCCAGCAGC…
F	Germany	Nymphenburger Schlosspark	Urban	present	+	+	A	2012-06-21	I	I	GGATATCTTTCGCCTTACTTTGTTACAAATGCTGAAAAAATGCTGGTGGAATTTGAAAATCCATACATATTCCTTACTGAAAAGAAGATTAATCTTGTACAAAGCATTCTACCAATCTTAGAAAACGTTGCACGGTCTGGAAGACCATTGCTCATCATAGCTGAAGACGTTGAAGGTGAAGCTCTGAGCACGCTTGTACTCAATAAGCTCCGTGGTGGCCTTCAAGTTGCTGCTGTAAAGGCGCCTGGTTTCGGTGACAGGAGAAAAGACATGCTTGGCGATATTGCTGTAATAGTAGGCGCTAAGTATGTAGTAAATGACGAGCTTGCTGTTAAGATGGAAGACATCGCTCTAAGCGATCTTGGTACTGCTAAGAGCGTACGCATCACAAAAGACGCA…	ATAAAGAATAGTTAGTGGCAGACGGGTGAGTAATGCATAGGAATCTACCTAGTAGTATGGGATAGCCACTAGAAATGGTGGGTAATACTGTATAATCCCTGCGGGGGAAAGATTTATCGCTATTAGATGAGCCTATGTTAGATTAGCTAGTTGGTAGGGTAAAGGCCTACCAAGGCGATGATCTATAGCTGGTCTGAGAGGATGATCAGCCACACTGGAACTGAGATACGGTCCAGACTCCTACGGGAGGCAGCAGTGGGGAATATTGGACAATGGGCGCAAGCCTGATCCAGCTATGCCGCATGAGTGAGGAAGGCCTTAGGGTTGTAAAACTCTTTCAGTAGGGAAGATAATGACGGTACCTACAGAAGAAGTCCCGGCAAACTCCGTGCCAGCAGC…
N	Germany	Nymphenburger Schlosspark	Urban	present	+	+	A	2012-06-21	I	I	GGATATCTTTCGCCTTACTTTGTTACAAATGCTGAAAAAATGCTGGTGGAATTTGAAAATCCATACATATTCCTTACTGAAAAGAAGATTAATCTTGTACAAAGCATTCTACCAATCTTAGAAAACGTTGCACGGTCTGGAAGACCATTGCTCATCATAGCTGAAGACGTTGAAGGTGAAGCTCTGAGCACGCTTGTACTCAATAAGCTCCGTGGTGGCCTTCAAGTTGCTGCTGTAAAGGCGCCTGGTTTCGGTGACAGGAGAAAAGACATGCTTGGCGATATTGCTGTAATAGTAGGCGCTAAGTATGTAGTAAATGACGAGCTTGCTGTTAAGATGGAAGACATCGCTCTAAGCGATCTTGGTACTGCTAAGAGCGTACGCATCACAAAAGACGCA…	ATAAAGAATAGTTAGTGGCAGACGGGTGAGTAATGCATAGGAATCTACCTAGTAGTATGGGATAGCCACTAGAAATGGTGGGTAATACTGTATAATCCCTGCGGGGGAAAGATTTATCGCTATTAGATGAGCCTATGTTAGATTAGCTAGTTGGTAGGGTAAAGGCCTACCAAGGCGATGATCTATAGCTGGTCTGAGAGGATGATCAGCCACACTGGAACTGAGATACGGTCCAGACTCCTACGGGAGGCAGCAGTGGGGAATATTGGACAATGGGCGCAAGCCTGATCCAGCTATGCCGCATGAGTGAGGAAGGCCTTAGGGTTGTAAAACTCTTTCAGTAGGGAAGATAATGACGGTACCTACAGAAGAAGTCCCGGCAAACTCCGTGCCAGCAGC…
F	Germany	Schlosspark Berg	Urban park	present	+	+	X	2012-04-18	II	II	GGATATCTTTCGCCTTACTTTGTTACAAATGCTGAAAAAATGCTGGTGGAATTTGAAAATCCATACATATTCCTTACTGAAAAGAAGATTAATCTTGTACAAAGCATTCTACCAATATTAGAAAACGTTGCGAGAGCTGGTAGACCATTGCTTATCATAGCTGAAGATGTTGAAGGTGAAGCTCTGAGCACGCTTGTACTCAATAAGCTCCGTGGTGGGCTTCAAGTTGCTGCTGTAAAGGCGCCTGGTTTCGGTGACAGAAGAAAAGACATGCTAGGCGATATTGCCGTAATAGTAGGCGCTAAGTATGTAGTAAATGACGAGCTTGCTGTTAAGATGGAAGATATCGCTCTAAGCGATCTTGGTACTGCTAAGAGCGTGCGCATCACAAAAGACGCA…	ATGAAGAATAATTAGTGGCAGACGGGTGAGTAATGCATAGGAATCTACCTAGTAGTATGGGATAGCCACTAGAAATGGTGGGTAATACTGTATAATCCCTGCGGGGGAAAGATTTATCGCTATTAGATGAGCCTATGTTAGATTAGCTAGTTGGTAGGGTAAAGGCCTACCAAGGCGATGATCTATAGCTGGTCTGAGAGGATGATCAGCCACACTGGAACTGAGATACGGTCCAGACTCCTACGGGAGGCAGCAGTGGGGAATATTGGACAATGGGCGCAAGCCTGATCCAGCTATGCCGCGTGAGTGAGGAAGGCCTTAGGGTTGTAAAACTCTTTCAGTAGGGAAGATAATGACGGTACCTACAGAAGAAGTCCCGGCAAACTCCGTGCCAGCAGC…
F	Germany	Schlosspark Berg	Urban park	present	+	+	X	2012-04-21	II	II	GGATATCTTTCGCCTTACTTTGTTACAAATGCTGAAAAAATGCTGGTGGAATTTGAAAATCCATACATATTCCTTACTGAAAAGAAGATTAATCTTGTACAAAGCATTTTACCAATATTAGAAAACGTTGCGAGAGCTGGCAGACCATTGCTCATCATAGCTGAAGATGTTGAAGGTGAAGCTCTGAGCACGCTTGTACTCAATAAGCTCCGTGGTGGGCTTCAAGTTGCTGCTGTAAAGGCGCCTGGTTTCGGTGATAGAAGAAAAGACATGCTAGGCGATATTGCCGTAATAGTAGGCGCTAAGTATGTAGTAAATGACGAGCTTGCTGTTAAGATGGAAGATATCGCTCTAAGCGATCTTGGTACTGCTAAGAGCGTGCGTATCACAAAAGACGCA…	ATGAAGAATAATTAGTGGCAGACGGGTGAGTAATGCATAGGAATCTACCTAGTAGTATGGGATAGCCACTAGAAATGGTGGGTAATACTGTATAATCCCTGCGGGGGAAAGATTTATCGCTATTAGATGAGCCTATGTTAGATTAGCTAGTTGGTAGGGTAAAGGCCTACCAAGGCGATGATCTATAGCTGGTCTGAGAGGATGATCAGCCACACTGGAACTGAGATACGGTCCAGACTCCTACGGGAGGCAGCAGTGGGGAATATTGGACAATGGGCGCAAGCCTGATCCAGCTATGCCGCGTGAGTGAGGAAGGCCTTAGGGTTGTAAAACTCTTTCAGTAGGGAAGATAATGACGGTACCTACAGAAGAAGTCCCGGCAAACTCCGTGCCAGCAGC…
M	Germany	Schlosspark Berg	Urban park	present	+	+	Y	2012-06-18	II	II	GGATATCTTTCGCCTTACTTTGTTACAAATGCTGAAAAAATGCTGGTGGAATTTGAAAATCCATACATATTCCTTACTGAAAAGAAGATTAATCTTGTACAAAGCATTCTACCAATATTAGAAAACGTTGCGAGAGCTGGTAGACCATTGCTTATCATAGCTGAAGATGTTGAAGGTGAAGCTCTGAGCACGCTTGTACTCAATAAGCTCCGTGGTGGGCTTCAAGTTGCTGCTGTAAAGGCGCCTGGTTTCGGTGACAGAAGAAAAGACATGCTAGGCGATATTGCCGTAATAGTAGGCGCTAAGTATGTAGTAAATGACGAGCTTGCTGTTAAGATGGAAGATATCGCTCTAAGCGATCTTGGTACTGCTAAGAGCGTGCGCATCACAAAAGACGCA…	ATGAAGAATAGTTAGTGGCAGACGGGTGAGTAATGCATAGGAATCTACCTAGTAGTATGGGATAGCCACTAGAAATGGTGGGTAATACTGTATAATCCCTGCGGGGGAAAGATTTATCGCTATTAGATGAGCCTATGTTAGATTAGCTAGTTGGTAGGGTAAAGGCCTACCAAGGCGATGATCTATAGCTGGTCTGAGAGGATGATCAGCCACACTGGAACTGAGATACGGTCCAGACTCCTACGGGAGGCAGCAGTGGGGAATATTGGACAATGGGCGCAAGCCTGATCCAGCTATGCCGCGTGAGTGAGGAAGGCCTTAGGGTTGTAAAACTCTTTCAGTAGGGAAGATAATGACGGTACCTACAGAAGAAGTCCCGGCAAACTCCGTGCCAGCAGC…
References:
Jahfari S, Coipan C, Fonville M, van Leeuwen AD, Hengeveld P, Heylen D, Heyman P, van Maanen C, Butler CM, Földvári G, Szekeres S, van Duijvendijk G, Tack W, Rijks JM, van der Giessen J, Takken W, van Wieren SE, Takumi K, Sprong H. Circulation of four Anaplasma phagocytophilum ecotypes in Europe. Parasit Vectors. 2014;7:365.
Overzier E, Pfister K, Herb I, Mahling M, Bock G Jr, Silaghi C. Detection of tick-borne pathogens in roe deer (Capreolus capreolus), in questing ticks (Ixodes ricinus), and in ticks infesting roe deer in southern Germany. Ticks Tick Borne Dis. 2013;4:320-8.
Overzier E, Pfister K, Thiel C, Herb I, Mahling M, Silaghi C. Anaplasma phagocytophilum in questing Ixodes ricinus ticks: A comparison of the prevalence and partial 16S rRNA gene variants in urban, pasture and natural habitats. Appl Environ Microbiol. 2013a; 79:1730–1734.
Silaghi C, Hamel D, Thiel C, Pfister K, Passos LM, Rehbein S. Genetic variants of Anaplasma phagocytophilum in wild caprine and cervid ungulates from the Alps in Tyrol, Austria. Vector Borne Zoonotic Dis. 2011;11:355-62.
Schorn S, Pfister K, Reulen H, Mahling M, Manitz J, Thiel C, Silaghi C. Prevalence of Anaplasma phagocytophilum in Ixodes ricinus in Bavarian public parks, Germany. Ticks Tick Borne Dis. 2011;2:196-203.
